# Supplementary material for: ﻿A contribution to the knowledge of cave-adapted ground beetles from Guiyang, central Guizhou Province, southwestern China (Coleoptera, Carabidae, Trechini)
Source: Zookeys. 2021 Dec 7;1075:175–98. doi: 10.3897/zookeys.1075.73318 (PMC8671707; doi:10.3897/zookeys.1075.73318)
Supplement: XML Treatment for Haixiaphaenops [file zookeys.1075.73318-treatment1.xml]

<!DOCTYPE tp:taxon-treatment
  PUBLIC "-//TaxonX//DTD Taxonomic Treatment Publishing DTD v0 20100105//EN" "tax-treatment-NSO.dtd">
<tp:taxon-treatment xmlns:tp="http://www.plazi.org/taxpub"><tp:treatment-meta><kwd-group><label>Taxon classification</label><kwd>
                <named-content content-type="kingdom">Animalia</named-content>
              </kwd><kwd>
                <named-content content-type="order">Coleoptera</named-content>
              </kwd><kwd>
                <named-content content-type="family">Carabidae</named-content>
              </kwd></kwd-group><mixed-citation publication-type="journal"><person-group><name><surname>Tian</surname><given-names>Mingyi</given-names></name><name><surname>Cheng</surname><given-names>Guangyuan</given-names></name><name><surname>Huang</surname><given-names>Sunbin</given-names></name></person-group><article-title>﻿A contribution to the knowledge of cave-adapted ground beetles from Guiyang, central Guizhou Province, southwestern China (<tp:taxon-name><tp:taxon-name-part taxon-name-part-type="order">Coleoptera</tp:taxon-name-part></tp:taxon-name>, <tp:taxon-name><tp:taxon-name-part taxon-name-part-type="family">Carabidae</tp:taxon-name-part></tp:taxon-name>, <tp:taxon-name><tp:taxon-name-part taxon-name-part-type="tribe">Trechini</tp:taxon-name-part></tp:taxon-name>)</article-title><source>Zookeys</source><day>07</day><month>12</month><year>2021</year><volume>1075</volume><fpage>175</fpage><lpage>198</lpage><pub-id pub-id-type="doi">10.3897/zookeys.1075.73318</pub-id></mixed-citation></tp:treatment-meta><tp:nomenclature><label>﻿</label><tp:taxon-name>
              <object-id xmlns:xlink="http://www.w3.org/1999/xlink" content-type="arpha" xlink:type="simple">84C9696D-E48F-5BED-A91B-58EDE23D6F49</object-id>
              <tp:taxon-name-part taxon-name-part-type="genus" reg="Haixiaphaenops">Haixiaphaenops</tp:taxon-name-part>
              <object-id xmlns:xlink="http://www.w3.org/1999/xlink" content-type="zoobank" xlink:type="simple">http://zoobank.org/7BBA8EF9-21D8-460D-A361-CC134DF019CD</object-id>
            </tp:taxon-name><tp:taxon-status xmlns:xlink="http://www.w3.org/1999/xlink" xlink:type="simple">gen. nov.</tp:taxon-status></tp:nomenclature><tp:treatment-sec sec-type="type species" id="SECID0ERPAC"><title>Type species:</title><p><italic><tp:taxon-name><tp:taxon-name-part taxon-name-part-type="genus" reg="Haixiaphaenops">Haixiaphaenops</tp:taxon-name-part><tp:taxon-name-part taxon-name-part-type="species" reg="jinxiaohongae">jinxiaohongae</tp:taxon-name-part></tp:taxon-name></italic> sp. nov. (caves Dawan Dong and Changtu Dong, Qingzhen, Guiyang)</p></tp:treatment-sec><tp:treatment-sec sec-type="description" id="SECID0EDAAE"><title>Generic characteristics.</title><p>Medium-sized cave trechine, depigmented and eyeless, semi-aphaenopsian; body stout though fore body elongated, with moderately elongated appendages. Head longer than wide, 2 pairs of supraorbital setiferous pores present; frontal furrows rather long, incomplete, parallel-sided in most part, divergent posteriad; mandibles thin and very elongated, moderately hooked apically, right mandibular tooth bidentate though with 2 additional tiny denticles medially; labial suture absent; mentum 2-setose, base widely concave, submentum 10-setose; antennae thin and rather long, extending to apical 1/3 to 1/4 of elytra. Prothorax strongly convex and propleura notably visible from above; pronotum, much longer than wide, subparallel sided, disc covered with long setae, presence of only anterior lateral setae. Elytra elongated ovate, much wider than fore body; widest before middle, without humeral angles; base bordered, lateral margins well-bordered and ciliate throughout; disc extremely convex and tumid, partly concealing lateral margins; striae noticeable though punctures faint, intervals slightly convex; 3 discal setiferous pores present on each elytron, the preapical pores absent; the humeral group of the marginal umbilicate pores not aggregated, 1<sup>st</sup> pore inwardly and backwardly shifted, 5<sup>th</sup> and 6<sup>th</sup> pores (middle group) moderately spaced. 1<sup>st</sup> protarsomere dilated and elongated in male, inwardly spurred at apex; abdominal ventrite VII 6-setose in male.</p></tp:treatment-sec><tp:treatment-sec sec-type="remarks" id="SECID0ERAAE"><title>Remarks.</title><p><italic><tp:taxon-name><tp:taxon-name-part taxon-name-part-type="genus" reg="Haixiaphaenops">Haixiaphaenops</tp:taxon-name-part></tp:taxon-name></italic> gen. nov. is allied to the genus <italic><tp:taxon-name><tp:taxon-name-part taxon-name-part-type="genus" reg="Zhijinaphaenops">Zhijinaphaenops</tp:taxon-name-part></tp:taxon-name></italic> Uéno &amp; Ran, 2002 by sharing the following characteristics: (1) mentum and submentum completely fused; (2) prothorax strongly dilated and propleura notably visible from above, pronotum with only anterior latero-marginal setae; (3) only protarsomere 1 modified in male, which is long and inwardly spurred at apex; (4) pronotum covered with long setae; (5) elytra shortly pubescent, with hardly distinguishable striae, and the 1<sup>st</sup> marginal umbilicate pore inwardly and backwardly shifted, located behind the level of the 3<sup>rd</sup> pore. However, <italic><tp:taxon-name><tp:taxon-name-part taxon-name-part-type="genus" reg="Haixiaphaenops">Haixiaphaenops</tp:taxon-name-part></tp:taxon-name></italic> gen. nov. readily differs from <italic><tp:taxon-name><tp:taxon-name-part taxon-name-part-type="genus" reg="Zhijinaphaenops">Zhijinaphaenops</tp:taxon-name-part></tp:taxon-name></italic> in several generic-level characters, such as: (1) 2 pairs of frontal pores present in <italic><tp:taxon-name><tp:taxon-name-part taxon-name-part-type="genus" reg="Haixiaphaenops">Haixiaphaenops</tp:taxon-name-part></tp:taxon-name></italic> gen. nov., versus only the posterior pores present in <italic><tp:taxon-name><tp:taxon-name-part taxon-name-part-type="genus" reg="Zhijinaphaenops">Zhijinaphaenops</tp:taxon-name-part></tp:taxon-name></italic>; (2) antennae much shorter in <italic><tp:taxon-name><tp:taxon-name-part taxon-name-part-type="genus" reg="Haixiaphaenops">Haixiaphaenops</tp:taxon-name-part></tp:taxon-name></italic> gen. nov., only extending at most to apical 1/4 of elytra, versus longer, projection over apices of elytra in <italic><tp:taxon-name><tp:taxon-name-part taxon-name-part-type="genus" reg="Zhijinaphaenops">Zhijinaphaenops</tp:taxon-name-part></tp:taxon-name></italic>; (3) pronotum elongated quadrate, nearly parallel-sided in <italic><tp:taxon-name><tp:taxon-name-part taxon-name-part-type="genus" reg="Haixiaphaenops">Haixiaphaenops</tp:taxon-name-part></tp:taxon-name></italic> gen. nov., versus subcordate, not parallel-sided in <italic><tp:taxon-name><tp:taxon-name-part taxon-name-part-type="genus" reg="Zhijinaphaenops">Zhijinaphaenops</tp:taxon-name-part></tp:taxon-name></italic>; (4) elytra much stouter and more convex in <italic><tp:taxon-name><tp:taxon-name-part taxon-name-part-type="genus" reg="Haixiaphaenops">Haixiaphaenops</tp:taxon-name-part></tp:taxon-name></italic> gen. nov., partly concealing lateral margins in median portion, versus more elongated and less convex in <italic><tp:taxon-name><tp:taxon-name-part taxon-name-part-type="genus" reg="Zhijinaphaenops">Zhijinaphaenops</tp:taxon-name-part></tp:taxon-name></italic>, with whole lateral margins visible from above; (5) base of elytra bordered in <italic><tp:taxon-name><tp:taxon-name-part taxon-name-part-type="genus" reg="Haixiaphaenops">Haixiaphaenops</tp:taxon-name-part></tp:taxon-name></italic> gen. nov., versus unbordered in <italic><tp:taxon-name><tp:taxon-name-part taxon-name-part-type="genus" reg="Zhijinaphaenops">Zhijinaphaenops</tp:taxon-name-part></tp:taxon-name></italic>; and (6) male genitalia are small and stout, slightly bent medially, and widely rounded at apex in <italic><tp:taxon-name><tp:taxon-name-part taxon-name-part-type="genus" reg="Haixiaphaenops">Haixiaphaenops</tp:taxon-name-part></tp:taxon-name></italic> gen. nov., versus large and slender, strongly arcuate medially, and more or less sharpened at apex in <italic><tp:taxon-name><tp:taxon-name-part taxon-name-part-type="genus" reg="Zhijinaphaenops">Zhijinaphaenops</tp:taxon-name-part></tp:taxon-name></italic>.</p></tp:treatment-sec><tp:treatment-sec sec-type="etymology" id="SECID0ELEAE"><title>Etymology.</title><p>“Haixia” + “Aphaenops”, dedicated to Haixia Caving, a cave exploration team in Guiyang. Gender masculine.</p></tp:treatment-sec><tp:treatment-sec sec-type="Range" id="SECID0EQEAE"><title>Range.</title><p>China (Guizhou). Only one species of the genus was found in the limestone caves Dawan Dong and Changtu Dong in Qingzhen, northern Guiyang Shi (Fig. <xref ref-type="fig" rid="F1">1</xref>).</p></tp:treatment-sec><tp:treatment-sec><!--Section generated to contain objects referenced in tp:taxon-treatment.--><fig id="F1" position="float" orientation="portrait"><object-id xmlns:xlink="http://www.w3.org/1999/xlink" content-type="doi" xlink:type="simple">10.3897/zookeys.1075.73318.figure1</object-id><object-id xmlns:xlink="http://www.w3.org/1999/xlink" content-type="arpha" xlink:type="simple">8F89D570-A19B-545A-B07A-D77D9D290AFC</object-id><label>Figure 1.</label><caption><p>A distribution map of cavernicolous trechine beetles in Guiyang, central Guizhou Province. Triangles: <italic><tp:taxon-name><tp:taxon-name-part taxon-name-part-type="genus" reg="Haixiaphaenops">Haixiaphaenops</tp:taxon-name-part></tp:taxon-name></italic> gen. nov.; dots: <italic><tp:taxon-name><tp:taxon-name-part taxon-name-part-type="genus" reg="Zhijinaphaenops">Zhijinaphaenops</tp:taxon-name-part></tp:taxon-name></italic>; squares: <italic><tp:taxon-name><tp:taxon-name-part taxon-name-part-type="genus" reg="Sinaphaenops">Sinaphaenops</tp:taxon-name-part></tp:taxon-name></italic><bold>1</bold><italic><tp:taxon-name><tp:taxon-name-part taxon-name-part-type="genus" reg="Haixiaphaenops">H.</tp:taxon-name-part><tp:taxon-name-part taxon-name-part-type="species" reg="jinxiaohongae">jinxiaohongae</tp:taxon-name-part></tp:taxon-name></italic> sp. nov. / Changtu Dong <bold>2</bold><italic><tp:taxon-name><tp:taxon-name-part taxon-name-part-type="genus" reg="Haixiaphaenops">H.</tp:taxon-name-part><tp:taxon-name-part taxon-name-part-type="species" reg="jinxiaohongae">jinxiaohongae</tp:taxon-name-part></tp:taxon-name></italic> sp. nov. / Dawan Dong <bold>3</bold><italic><tp:taxon-name><tp:taxon-name-part taxon-name-part-type="genus" reg="Zhijinaphaenops">Z.</tp:taxon-name-part><tp:taxon-name-part taxon-name-part-type="species" reg="zhaofeii">zhaofeii</tp:taxon-name-part></tp:taxon-name></italic> sp. nov. / Zhangkou Dong <bold>4</bold><italic><tp:taxon-name><tp:taxon-name-part taxon-name-part-type="genus" reg="Zhijinaphaenops">Z.</tp:taxon-name-part><tp:taxon-name-part taxon-name-part-type="species" reg="liuae">liuae</tp:taxon-name-part></tp:taxon-name></italic> Deuve &amp; Tian, 2015 / Hejia Dong <bold>5a</bold><italic><tp:taxon-name><tp:taxon-name-part taxon-name-part-type="genus" reg="Zhijinaphaenops">Z.</tp:taxon-name-part><tp:taxon-name-part taxon-name-part-type="species" reg="jingliae">jingliae</tp:taxon-name-part></tp:taxon-name></italic> Deuve &amp; Tian, 2015 / Zhangkou Dong <bold>5b</bold><italic><tp:taxon-name><tp:taxon-name-part taxon-name-part-type="genus" reg="Zhijinaphaenops">Z.</tp:taxon-name-part><tp:taxon-name-part taxon-name-part-type="species" reg="jingliae">jingliae</tp:taxon-name-part></tp:taxon-name></italic> / Mafen Dong <bold>5c</bold><italic><tp:taxon-name><tp:taxon-name-part taxon-name-part-type="genus" reg="Zhijinaphaenops">Z.</tp:taxon-name-part><tp:taxon-name-part taxon-name-part-type="species" reg="jingliae">jingliae</tp:taxon-name-part></tp:taxon-name></italic> / Wenquan Dong <bold>6</bold><italic><tp:taxon-name><tp:taxon-name-part taxon-name-part-type="genus" reg="Sinaphaenops">S.</tp:taxon-name-part><tp:taxon-name-part taxon-name-part-type="species" reg="lipoi">lipoi</tp:taxon-name-part></tp:taxon-name></italic><xref ref-type="bibr" rid="B2">Chen et al. 2020</xref> / Da Dong <bold>7a</bold><italic><tp:taxon-name><tp:taxon-name-part taxon-name-part-type="genus" reg="Sinaphaenops">S.</tp:taxon-name-part><tp:taxon-name-part taxon-name-part-type="species" reg="chengguangyuani">chengguangyuani</tp:taxon-name-part></tp:taxon-name></italic><xref ref-type="bibr" rid="B7">Ma et al. 2020</xref> / Shuijing Dong <bold>7b</bold><italic><tp:taxon-name><tp:taxon-name-part taxon-name-part-type="genus" reg="Sinaphaenops">S.</tp:taxon-name-part><tp:taxon-name-part taxon-name-part-type="species" reg="chengguangyuani">chengguangyuani</tp:taxon-name-part></tp:taxon-name></italic> / Duocai Dong <bold>7c</bold><italic><tp:taxon-name><tp:taxon-name-part taxon-name-part-type="genus" reg="Sinaphaenops">S.</tp:taxon-name-part><tp:taxon-name-part taxon-name-part-type="species" reg="chengguangyuani">chengguangyuani</tp:taxon-name-part></tp:taxon-name></italic> / Jianlong Dong.</p></caption><graphic xmlns:xlink="http://www.w3.org/1999/xlink" xlink:href="zookeys-1075-175-g001.jpg" position="float" orientation="portrait" xlink:type="simple" id="oo_619792.jpg"><uri content-type="original_file" xlink:type="simple">https://binary.pensoft.net/fig/619792</uri></graphic></fig></tp:treatment-sec><ref-list><ref id="B2"><mixed-citation xmlns:xlink="http://www.w3.org/1999/xlink" xlink:type="simple"><person-group><name name-style="western"><surname>Chen</surname><given-names>MZ</given-names></name><name name-style="western"><surname>Huang</surname><given-names>SB</given-names></name><name name-style="western"><surname>Tian</surname><given-names>MY</given-names></name></person-group> (<year>2020</year>) <article-title>A new species of the aphaenopsian genus <italic><tp:taxon-name><tp:taxon-name-part taxon-name-part-type="genus">Sinaphaenops</tp:taxon-name-part></tp:taxon-name></italic> Uéno and Wang, with notes on male genitalia of <italic><tp:taxon-name><tp:taxon-name-part taxon-name-part-type="genus">S.</tp:taxon-name-part><tp:taxon-name-part taxon-name-part-type="species">orthogenys</tp:taxon-name-part></tp:taxon-name></italic> Uéno (<tp:taxon-name><tp:taxon-name-part taxon-name-part-type="order">Coleoptera</tp:taxon-name-part></tp:taxon-name>: <tp:taxon-name><tp:taxon-name-part taxon-name-part-type="family">Carabidae</tp:taxon-name-part></tp:taxon-name>: <tp:taxon-name><tp:taxon-name-part taxon-name-part-type="tribe">Trechini</tp:taxon-name-part></tp:taxon-name>).</article-title><source>The Coleopterists Bulletin</source><volume>74</volume>(<issue>2</issue>): <fpage>1</fpage>–<lpage>8</lpage>. <ext-link xlink:type="simple" ext-link-type="doi" xlink:href="10.1649/0010-065X-74.2.343">https://doi.org/10.1649/0010-065X-74.2.343</ext-link></mixed-citation></ref><ref id="B7"><mixed-citation xmlns:xlink="http://www.w3.org/1999/xlink" xlink:type="simple"><person-group><name name-style="western"><surname>Ma</surname><given-names>ZJ</given-names></name><name name-style="western"><surname>Huang</surname><given-names>SB</given-names></name><name name-style="western"><surname>Tian</surname><given-names>MY</given-names></name></person-group> (<year>2020</year>) <article-title>Two new species of cavernicolous trechines from central Guizhou and northwestern Guangxi, China (<tp:taxon-name><tp:taxon-name-part taxon-name-part-type="order">Coleoptera</tp:taxon-name-part></tp:taxon-name>: <tp:taxon-name><tp:taxon-name-part taxon-name-part-type="family">Carabidae</tp:taxon-name-part></tp:taxon-name>: <tp:taxon-name><tp:taxon-name-part taxon-name-part-type="subfamily">Trechinae</tp:taxon-name-part></tp:taxon-name>).</article-title><source>Zootaxa</source><volume>4861</volume>(<issue>4</issue>): <fpage>581</fpage>–<lpage>593</lpage>. <ext-link xlink:type="simple" ext-link-type="doi" xlink:href="10.11646/zootaxa.4861.4.6">https://doi.org/10.11646/zootaxa.4861.4.6</ext-link></mixed-citation></ref></ref-list></tp:taxon-treatment>
