# Supplementary material for: ﻿A contribution to the knowledge of cave-adapted ground beetles from Guiyang, central Guizhou Province, southwestern China (Coleoptera, Carabidae, Trechini)
Source: Zookeys. 2021 Dec 7;1075:175–98. doi: 10.3897/zookeys.1075.73318 (PMC8671707; doi:10.3897/zookeys.1075.73318)
Supplement: XML Treatment for Haixiaphaenops jinxiaohongae [file zookeys.1075.73318-treatment2.xml]

<!DOCTYPE tp:taxon-treatment
  PUBLIC "-//TaxonX//DTD Taxonomic Treatment Publishing DTD v0 20100105//EN" "tax-treatment-NSO.dtd">
<tp:taxon-treatment xmlns:tp="http://www.plazi.org/taxpub"><tp:treatment-meta><kwd-group><label>Taxon classification</label><kwd>
                <named-content content-type="kingdom">Animalia</named-content>
              </kwd><kwd>
                <named-content content-type="order">Coleoptera</named-content>
              </kwd><kwd>
                <named-content content-type="family">Carabidae</named-content>
              </kwd></kwd-group><mixed-citation publication-type="journal"><person-group><name><surname>Tian</surname><given-names>Mingyi</given-names></name><name><surname>Cheng</surname><given-names>Guangyuan</given-names></name><name><surname>Huang</surname><given-names>Sunbin</given-names></name></person-group><article-title>﻿A contribution to the knowledge of cave-adapted ground beetles from Guiyang, central Guizhou Province, southwestern China (<tp:taxon-name><tp:taxon-name-part taxon-name-part-type="order">Coleoptera</tp:taxon-name-part></tp:taxon-name>, <tp:taxon-name><tp:taxon-name-part taxon-name-part-type="family">Carabidae</tp:taxon-name-part></tp:taxon-name>, <tp:taxon-name><tp:taxon-name-part taxon-name-part-type="tribe">Trechini</tp:taxon-name-part></tp:taxon-name>)</article-title><source>Zookeys</source><day>07</day><month>12</month><year>2021</year><volume>1075</volume><fpage>175</fpage><lpage>198</lpage><pub-id pub-id-type="doi">10.3897/zookeys.1075.73318</pub-id></mixed-citation></tp:treatment-meta><tp:nomenclature><label>﻿</label><tp:taxon-name>
              <object-id xmlns:xlink="http://www.w3.org/1999/xlink" content-type="arpha" xlink:type="simple">49191D89-8E38-5F63-B8B7-2A7830DEBDFD</object-id>
              <tp:taxon-name-part taxon-name-part-type="genus" reg="Haixiaphaenops">Haixiaphaenops</tp:taxon-name-part>
              <tp:taxon-name-part taxon-name-part-type="species" reg="jinxiaohongae">jinxiaohongae</tp:taxon-name-part>
            </tp:taxon-name><tp:taxon-status xmlns:xlink="http://www.w3.org/1999/xlink" xlink:type="simple">sp. nov.</tp:taxon-status><xref ref-type="fig" rid="F2">http://zoobank.org/701ACD12-A45D-4794-9994-BF58B3BE90D4 (Chinese name: 晓红盲步甲) Figures 2</xref><xref ref-type="fig" rid="F3">, 3</xref><xref ref-type="fig" rid="F4">, 4</xref><xref ref-type="fig" rid="F5">, 5</xref><xref ref-type="fig" rid="F6">, 6</xref><xref ref-type="fig" rid="F7">, 7</xref></tp:nomenclature><tp:treatment-sec sec-type="type material" id="SECID0EXGAE"><title>Type material.</title><p><bold><italic>Holotype</italic></bold> male: Guizhou, Qingzhen, Anliu, Yangtianwo, Dawan Dong cave (贵州省清镇市暗流镇大湾洞), <named-content xmlns:xlink="http://www.w3.org/1999/xlink" content-type="dwc:verbatimCoordinates" xlink:type="simple"><named-content content-type="geo-json" specific-use="{&#34;type&#34;:&#34;Point&#34;,&#34;coordinates&#34;:[106.400000,26.866667]}" id="NCID0EFHAE" xlink:type="simple">26°52'N, 106°24'E</named-content></named-content>, 941 m, 2020–IV–19, leg. Xiaohong Jin &amp; Guangyuan Cheng, in <named-content xmlns:xlink="http://www.w3.org/1999/xlink" content-type="dwc:institutional_code" xlink:type="simple">SCAU</named-content>; <bold><italic>Paratypes</italic></bold>: 1 male, same cave as holotype, 2021–VI–23, leg. Chenggang Wang; 1 male, Guizhou, Qingzhen, Anliu, Ximi, Changtu Dong cave (贵州省清镇市暗流镇长土洞), <named-content xmlns:xlink="http://www.w3.org/1999/xlink" content-type="dwc:verbatimCoordinates" xlink:type="simple"><named-content content-type="geo-json" specific-use="{&#34;type&#34;:&#34;Point&#34;,&#34;coordinates&#34;:[106.350000,26.850000]}" id="NCID0EUHAE" xlink:type="simple">26°51‘N, 106°21‘E</named-content></named-content>, 1249 m, 2020–VI–27, leg. Chenggang Wang, Xiaohong Jing, Guangyuan Cheng, Yi Zhao &amp; Mingyi Tian, both in <named-content xmlns:xlink="http://www.w3.org/1999/xlink" content-type="dwc:institutional_code" xlink:type="simple">SCAU</named-content>.</p></tp:treatment-sec><tp:treatment-sec sec-type="description" id="SECID0E4HAE"><title>Description.</title><p>Length: 6.5–6.8 mm (including mandibles); width: 1.0–1.1 mm. Habitus as in Figures <xref ref-type="fig" rid="F2">2</xref>, <xref ref-type="fig" rid="F3">3</xref>.</p><fig id="F2" position="float" orientation="portrait"><object-id xmlns:xlink="http://www.w3.org/1999/xlink" content-type="doi" xlink:type="simple">10.3897/zookeys.1075.73318.figure2</object-id><object-id xmlns:xlink="http://www.w3.org/1999/xlink" content-type="arpha" xlink:type="simple">0AB95C6A-22CB-5E53-BA92-865189FEFA36</object-id><label>Figure 2.</label><caption><p>Habitus of <italic><tp:taxon-name><tp:taxon-name-part taxon-name-part-type="genus" reg="Haixiaphaenops">Haixiaphaenops</tp:taxon-name-part><tp:taxon-name-part taxon-name-part-type="species" reg="jinxiaohongae">jinxiaohongae</tp:taxon-name-part></tp:taxon-name></italic> gen. nov., sp. nov., holotype, male</p></caption><graphic xmlns:xlink="http://www.w3.org/1999/xlink" xlink:href="zookeys-1075-175-g002.jpg" position="float" orientation="portrait" xlink:type="simple" id="oo_619793.jpg"><uri content-type="original_file" xlink:type="simple">https://binary.pensoft.net/fig/619793</uri></graphic></fig><fig id="F3" position="float" orientation="portrait"><object-id xmlns:xlink="http://www.w3.org/1999/xlink" content-type="doi" xlink:type="simple">10.3897/zookeys.1075.73318.figure3</object-id><object-id xmlns:xlink="http://www.w3.org/1999/xlink" content-type="arpha" xlink:type="simple">0C1A9385-E4A1-5D7F-9D35-DC997131EE3E</object-id><label>Figure 3.</label><caption><p>Habitus of <italic><tp:taxon-name><tp:taxon-name-part taxon-name-part-type="genus" reg="Haixiaphaenops">Haixiaphaenops</tp:taxon-name-part><tp:taxon-name-part taxon-name-part-type="species" reg="jinxiaohongae">jinxiaohongae</tp:taxon-name-part></tp:taxon-name></italic> gen. nov., sp. nov., paratype male, from the Cave Changtu Dong</p></caption><graphic xmlns:xlink="http://www.w3.org/1999/xlink" xlink:href="zookeys-1075-175-g003.jpg" position="float" orientation="portrait" xlink:type="simple" id="oo_619794.jpg"><uri content-type="original_file" xlink:type="simple">https://binary.pensoft.net/fig/619794</uri></graphic></fig><p>Head and pronotum dark brown (in holotype) or brown (in paratypes), elytra, femora and tibiae lighter, antennae, palps, and tarsi yellow. Head glabrous on upper surface, pronotum covered with long setae, elytra with short pubescence, ventral head covered with several setae; prosternum, meso- and metasterna and fore coxae glabrous, abdominal ventrites with dense and short pubescence, in particular on median portion. Microsculptural engraved meshes strongly transverse on head and pronotum, irregular isodiametric on elytra. Body moderately elongated, fore body (including mandibles) shorter than elytra.</p><p>Head (Fig. <xref ref-type="fig" rid="F4">4A, B</xref>) moderately elongated, distinctly longer than wide, <abbrev xmlns:xlink="http://www.w3.org/1999/xlink" xlink:title="length of head including mandibles, from apex of right mandible to occipital suture" id="ABBRID0ECKAE" xlink:type="simple">HLm</abbrev>/<abbrev xmlns:xlink="http://www.w3.org/1999/xlink" xlink:title="maximum width of head" id="ABBRID0EGKAE" xlink:type="simple">HW</abbrev>= 2.27, <abbrev xmlns:xlink="http://www.w3.org/1999/xlink" xlink:title="length of head excluding mandibles, from front of labrum to occipital suture" id="ABBRID0EKKAE" xlink:type="simple">HLl</abbrev>/<abbrev xmlns:xlink="http://www.w3.org/1999/xlink" xlink:title="maximum width of head" id="ABBRID0EOKAE" xlink:type="simple">HW</abbrev>= 1.56; widest at about middle of head from labrum; frons and vertex moderately convex, genae gently expanded anteriad (but hardly expanded in paratype specimens); frontal furrows nearly parallel-sided in anterior 2/3, then strongly divergent posteriad, ending before posterior supraorbital pores; clypeus transverse, 6-setose, with an additional short seta medially; labrum transverse, nearly straight at front margin, 6-setose; mandibles thin, gently unciform at apex; labial suture absent; mentum 2-setose on each side of tooth at base, mentum base widely concave; labial tooth short, thin and bifid at tip, about half length of lateral lobe; submentum 10-setose; ligula bisetose, paraglossae pubescent; palpomeres moderately elongate, all glabrous except 2<sup>nd</sup> labial palpomere which is 4-setose (2 on inner margin and other 2 on outer margin at middle); the 2<sup>nd</sup> labial palpomere 1.3 times as long as 3<sup>rd</sup>; 3<sup>rd</sup> maxillary palpomere 1.2 times longer than 4<sup>th</sup>; suborbital pores near neck constriction; antennae slender and filiform, extending at about apical 1/4 of elytra, densely pubescent from pedicle to 11<sup>th</sup> antennomere; scape thick, fusiform, smooth but with several rather long setae, slightly shorter than pedicle; 5<sup>th</sup> and 6<sup>th</sup> antennomeres longest; antennal ratio (relative length of each antennomere compared with scape in the holotype) as follows: 1<sup>st</sup> (1.0), 2<sup>nd</sup> (1.25), 3<sup>rd</sup> (2.0), 4<sup>th</sup> (2.0), 5<sup>th</sup> (2.25), 6<sup>th</sup> (2.25), 7<sup>th</sup> (2.0), 8<sup>th</sup> (2.75), 9<sup>th</sup> (1.85), 10<sup>th</sup> (1.5) and 11<sup>th</sup> (2.0).</p><fig id="F4" position="float" orientation="portrait"><object-id xmlns:xlink="http://www.w3.org/1999/xlink" content-type="doi" xlink:type="simple">10.3897/zookeys.1075.73318.figure4</object-id><object-id xmlns:xlink="http://www.w3.org/1999/xlink" content-type="arpha" xlink:type="simple">3F037137-DFC9-5A99-AECE-0BCB5FB8D3F9</object-id><label>Figure 4.</label><caption><p>Shapes and chaetotaxy of head, pronotum and elytra of <italic><tp:taxon-name><tp:taxon-name-part taxon-name-part-type="genus" reg="Haixiaphaenops">Haixiaphaenops</tp:taxon-name-part><tp:taxon-name-part taxon-name-part-type="species" reg="jinxiaohongae">jinxiaohongae</tp:taxon-name-part></tp:taxon-name></italic> gen. nov., sp. nov. <bold>A, C, E</bold> holotype from Dawan Dong <bold>B, D, F</bold> paratype from Changtu Dong <bold>A, B</bold> head <bold>C, D</bold> pronotum <bold>E, F</bold> elytra. Scale bar: 1.0 mm (<bold>A–F</bold>).</p></caption><graphic xmlns:xlink="http://www.w3.org/1999/xlink" xlink:href="zookeys-1075-175-g004.jpg" position="float" orientation="portrait" xlink:type="simple" id="oo_619795.jpg"><uri content-type="original_file" xlink:type="simple">https://binary.pensoft.net/fig/619795</uri></graphic></fig><p>Prothorax (Fig. <xref ref-type="fig" rid="F4">4C, D</xref>) longer than wide, <abbrev xmlns:xlink="http://www.w3.org/1999/xlink" xlink:title="length of prothorax, along the median line" id="ABBRID0ECNAE" xlink:type="simple">PrL</abbrev>/<abbrev xmlns:xlink="http://www.w3.org/1999/xlink" xlink:title="maximum width of prothorax" id="ABBRID0EGNAE" xlink:type="simple">PrW</abbrev> = 1.25–1.45; distinctly wider than pronotum, <abbrev xmlns:xlink="http://www.w3.org/1999/xlink" xlink:title="maximum width of prothorax" id="ABBRID0EKNAE" xlink:type="simple">PrW</abbrev>/<abbrev xmlns:xlink="http://www.w3.org/1999/xlink" xlink:title="maximum width of pronotum" id="ABBRID0EONAE" xlink:type="simple">PnW</abbrev> = 1.14–1.23; much shorter than head including mandibles, <abbrev xmlns:xlink="http://www.w3.org/1999/xlink" xlink:title="length of prothorax, along the median line" id="ABBRID0ESNAE" xlink:type="simple">PrL</abbrev>/ <abbrev xmlns:xlink="http://www.w3.org/1999/xlink" xlink:title="length of head including mandibles, from apex of right mandible to occipital suture" id="ABBRID0EWNAE" xlink:type="simple">HLm</abbrev> = 0.6–0.70, or as long as head excluding mandibles; propleura tumid, widest at about 2/5 from base. Pronotum as wide as head; much longer than wide, <abbrev xmlns:xlink="http://www.w3.org/1999/xlink" xlink:title="length of pronotum, as above" id="ABBRID0E1NAE" xlink:type="simple">PnL</abbrev>/<abbrev xmlns:xlink="http://www.w3.org/1999/xlink" xlink:title="maximum width of pronotum" id="ABBRID0E5NAE" xlink:type="simple">PnW</abbrev>=1.51–1.64, widest at about middle, sides nearly parallel-sided; lateral margins distinctly reflexed throughout, front angles obtusely rectangular, hind angles sharply angulate; anterior lateral setae at about 2/7 from front margin, posterior setae absent; both base and front unbordered, the former anterior margin is subrectilinear, basal margin emarginate medially, convex laterally; disc slightly convex, surface with short and transversal striations; basal foveae large and deep, reverse triangular in shape. Scutellum short and wide.</p><p>Elytra (Fig. <xref ref-type="fig" rid="F4">4E, F</xref>) ovate and stout, much wider than prothorax, <abbrev xmlns:xlink="http://www.w3.org/1999/xlink" xlink:title="maximum width of combined elytra" id="ABBRID0EIOAE" xlink:type="simple">EW</abbrev>/<abbrev xmlns:xlink="http://www.w3.org/1999/xlink" xlink:title="maximum width of prothorax" id="ABBRID0EMOAE" xlink:type="simple">PrW</abbrev> = 2.10–2.18, much longer than wide, <abbrev xmlns:xlink="http://www.w3.org/1999/xlink" xlink:title="length of elytra, from base of scutellum to elytral apex" id="ABBRID0EQOAE" xlink:type="simple">EL</abbrev>/<abbrev xmlns:xlink="http://www.w3.org/1999/xlink" xlink:title="maximum width of combined elytra" id="ABBRID0EUOAE" xlink:type="simple">EW</abbrev> = 1.52–1.60, widest at about basal 1/3 of elytra, extraordinarily convex, lateral margins of subapical portion invisible from above; humeri broadly rounded; lateral margins ciliate throughout; base bordered; striae easily traceable though punctures absent, apical striole well marked, ended at about apical 1/7 of elytra, in the joint area of 5<sup>th</sup> and 6<sup>th</sup> striae; intervals convex; chaetotaxy: basal pores present, along both sides of scutellum at apex; three discal pores present near position of 4<sup>th</sup> stria, anterior and posterior pores at about 1/5 and 2/7 of elytra from base and from apex respectively, median pore near middle of elytra; humeral set of marginal umbilicate pores not aggregated, only 2<sup>nd</sup> and 3<sup>rd</sup> pores close to marginal gutter; 1<sup>st</sup> pore transversely and backwardly shifted to site of 6<sup>th</sup> interval, far behind level of 3<sup>rd</sup> pore, making 4<sup>th</sup> pore closer to 1<sup>st</sup> than to 3<sup>rd</sup>; locations of middle set (5<sup>th</sup> and 6<sup>th</sup> pores) behind middle of elytra, not close to each other; umbilicate seta 8 clearly visible; angulo-apical pore present.</p><p>Legs quite stout, tibiae not longitudinally furrowed; protarsi short, 1<sup>st</sup> protarsomere elongated and widened, denticulate on inner side of apex in male; 1<sup>st</sup> tarsomere shorter than, subequal to, and longer than 2<sup>nd</sup>–4<sup>th</sup> tarsomeres combined in pro-, meso- and metatarsi, respectively.</p><p>Ventrites IV with a pair, V–VI each with two pairs of paramedial setae, VII 6-setose apically in male.</p><p>Male genitalia (Fig. <xref ref-type="fig" rid="F5">5</xref>): Median lobe of aedeagus short and stout, moderately sclerotized, with a large sagittal aileron and a large and elongated copulatory piece; ventral margin hardly sinuate, base opening wide, apex broadly rounded; parameres long and broad, but shorter than median lobe, each with four long setae at apex; in dorsal view, apical lobe rounded at apex, nearly as long as wide.</p><fig id="F5" position="float" orientation="portrait"><object-id xmlns:xlink="http://www.w3.org/1999/xlink" content-type="doi" xlink:type="simple">10.3897/zookeys.1075.73318.figure5</object-id><object-id xmlns:xlink="http://www.w3.org/1999/xlink" content-type="arpha" xlink:type="simple">9B38A5AE-2782-5AB9-BCCE-6F9765D75652</object-id><label>Figure 5.</label><caption><p>Male genitalia of <italic><tp:taxon-name><tp:taxon-name-part taxon-name-part-type="genus" reg="Haixiaphaenops">Haixiaphaenops</tp:taxon-name-part><tp:taxon-name-part taxon-name-part-type="species" reg="jinxiaohongae">jinxiaohongae</tp:taxon-name-part></tp:taxon-name></italic> gen. nov., sp. nov. <bold>A, B</bold> holotype from Dawan Dong <bold>C, D</bold> paratype from Changtu Dong.</p></caption><graphic xmlns:xlink="http://www.w3.org/1999/xlink" xlink:href="zookeys-1075-175-g005.jpg" position="float" orientation="portrait" xlink:type="simple" id="oo_619796.jpg"><uri content-type="original_file" xlink:type="simple">https://binary.pensoft.net/fig/619796</uri></graphic></fig><p>Female: unknown.</p></tp:treatment-sec><tp:treatment-sec sec-type="etymology" id="SECID0EARAE"><title>Etymology.</title><p>This species is dedicated to Ms Xiaohong Jin, an active member of Haixia Caving, Guiyang, who found and collected the unique known specimen.</p></tp:treatment-sec><tp:treatment-sec sec-type="variation" id="SECID0EFRAE"><title>Variations.</title><p>Both of the paratype specimens have a slightly thinner head than the holotype, and whole body concolorous brown instead of dark brown. Presently, we deal with the differences as individual variations regarding the facts that the similarities of morphological and genital structures, and the caves Dawan Dong and Changtu Dong are close to each other. Molecular analysis would be helpful to clarify their relationship.</p></tp:treatment-sec><tp:treatment-sec sec-type="distribution" id="SECID0EKRAE"><title>Distribution.</title><p>China (Guizhou). Known from two limestone caves: Dawan Dong and Changtu Dong in the suburb of Guiyang (Fig. <xref ref-type="fig" rid="F1">1</xref>).</p><p>Located in the northern most part of Qingzhen Shi, about 45 km from the main town, Dawan Dong (Fig. <xref ref-type="fig" rid="F6">6A</xref>) in openings of a cliff of the Maotiaohe valley, on the western side of the river (Fig. <xref ref-type="fig" rid="F6">6B</xref>). This beautiful cave is 2026 m long, 10–30 m wide and 10–50 m high (Zhao Fei, pers. comm.), with large galleries and several huge chambers (Fig. <xref ref-type="fig" rid="F6">6C, D</xref>). The single specimen was found running on the ground in a moist and dark area about 500 m from the entrance (Fig. <xref ref-type="fig" rid="F6">6 E</xref>). Other cave invertebrates found in this cave were woodlice, harvestmen and crickets.</p><fig id="F6" position="float" orientation="portrait"><object-id xmlns:xlink="http://www.w3.org/1999/xlink" content-type="doi" xlink:type="simple">10.3897/zookeys.1075.73318.figure6</object-id><object-id xmlns:xlink="http://www.w3.org/1999/xlink" content-type="arpha" xlink:type="simple">80B69386-2ED2-59BC-8117-07718BEC4277</object-id><label>Figure 6.</label><caption><p>Dawan Dong cave, the type locality of <italic><tp:taxon-name><tp:taxon-name-part taxon-name-part-type="genus" reg="Haixiaphaenops">Haixiaphaenops</tp:taxon-name-part><tp:taxon-name-part taxon-name-part-type="species" reg="jinxiaohongae">jinxiaohongae</tp:taxon-name-part></tp:taxon-name></italic> gen. nov., sp. nov. <bold>A, B</bold> Entrances and environs <bold>C, D</bold> scenes inside the cave <bold>E</bold> a running individual of <italic><tp:taxon-name><tp:taxon-name-part taxon-name-part-type="genus" reg="Haixiaphaenops">H.</tp:taxon-name-part><tp:taxon-name-part taxon-name-part-type="species" reg="jinxiaohongae">jinxiaohongae</tp:taxon-name-part></tp:taxon-name></italic> sp. nov. in the cave, courtesy of Mr Chenggang Wang.</p></caption><graphic xmlns:xlink="http://www.w3.org/1999/xlink" xlink:href="zookeys-1075-175-g006.jpg" position="float" orientation="portrait" xlink:type="simple" id="oo_619797.jpg"><uri content-type="original_file" xlink:type="simple">https://binary.pensoft.net/fig/619797</uri></graphic></fig><p>Cave Changtu Dong (Fig. <xref ref-type="fig" rid="F7">7</xref>) is located about 3.5 km from Dawan Dong in the west, and about half a kilometre from Ximi Village. The cave has two entrances, its length is still unknown. It has been badly impacted and not so pristine as Dawan Dong. Most of the main passage from the smaller entrance is wet and favourable for cave fauna (Fig. <xref ref-type="fig" rid="F7">7A, B</xref>). The single specimen of <italic><tp:taxon-name><tp:taxon-name-part taxon-name-part-type="genus" reg="Haixiaphaenops">H.</tp:taxon-name-part><tp:taxon-name-part taxon-name-part-type="species" reg="jinxiaohongae">jinxiaohongae</tp:taxon-name-part></tp:taxon-name></italic> gen. nov., sp. nov. was collected together with harvestmen, moths, and millipedes of the genera <italic><tp:taxon-name><tp:taxon-name-part taxon-name-part-type="genus" reg="Pacidesmus">Pacidesmus</tp:taxon-name-part></tp:taxon-name></italic> and <italic><tp:taxon-name><tp:taxon-name-part taxon-name-part-type="genus" reg="Glyphiulus">Glyphiulus</tp:taxon-name-part></tp:taxon-name></italic> along the main passage (Fig. <xref ref-type="fig" rid="F7">7C–G</xref>).</p><fig id="F7" position="float" orientation="portrait"><object-id xmlns:xlink="http://www.w3.org/1999/xlink" content-type="doi" xlink:type="simple">10.3897/zookeys.1075.73318.figure7</object-id><object-id xmlns:xlink="http://www.w3.org/1999/xlink" content-type="arpha" xlink:type="simple">9E951A81-69C7-5B4B-8568-1FD273C5071B</object-id><label>Figure 7.</label><caption><p>Changtu Dong cave, another locality of <italic><tp:taxon-name><tp:taxon-name-part taxon-name-part-type="genus" reg="Haixiaphaenops">Haixiaphaenops</tp:taxon-name-part><tp:taxon-name-part taxon-name-part-type="species" reg="jinxiaohongae">jinxiaohongae</tp:taxon-name-part></tp:taxon-name></italic> gen. nov., sp. nov. <bold>A</bold> one of the entrances <bold>B</bold> Xiaohong Jin is collecting in the cave <bold>C</bold> a harvestman <bold>D</bold> a running individual of <italic><tp:taxon-name><tp:taxon-name-part taxon-name-part-type="genus" reg="Haixiaphaenops">H.</tp:taxon-name-part><tp:taxon-name-part taxon-name-part-type="species" reg="jinxiaohongae">jinxiaohongae</tp:taxon-name-part></tp:taxon-name></italic> gen. nov., sp. nov. <bold>E</bold><italic><tp:taxon-name><tp:taxon-name-part taxon-name-part-type="genus" reg="Cordyceps">Cordyceps</tp:taxon-name-part></tp:taxon-name></italic> fungus growing on a <italic><tp:taxon-name><tp:taxon-name-part taxon-name-part-type="genus" reg="Triphosa">Triphosa</tp:taxon-name-part></tp:taxon-name></italic> moth <bold>F</bold> millipede <italic><tp:taxon-name><tp:taxon-name-part taxon-name-part-type="genus" reg="Glyphiulus">Glyphiulus</tp:taxon-name-part></tp:taxon-name></italic> sp. <bold>G</bold> millipede <italic><tp:taxon-name><tp:taxon-name-part taxon-name-part-type="genus" reg="Pacidesmus">Pacidesmus</tp:taxon-name-part></tp:taxon-name></italic> sp.</p></caption><graphic xmlns:xlink="http://www.w3.org/1999/xlink" xlink:href="zookeys-1075-175-g007.jpg" position="float" orientation="portrait" xlink:type="simple" id="oo_619798.jpg"><uri content-type="original_file" xlink:type="simple">https://binary.pensoft.net/fig/619798</uri></graphic></fig></tp:treatment-sec><tp:treatment-sec><!--Section generated to contain objects referenced in tp:taxon-treatment.--><fig id="F1" position="float" orientation="portrait"><object-id xmlns:xlink="http://www.w3.org/1999/xlink" content-type="doi" xlink:type="simple">10.3897/zookeys.1075.73318.figure1</object-id><object-id xmlns:xlink="http://www.w3.org/1999/xlink" content-type="arpha" xlink:type="simple">8F89D570-A19B-545A-B07A-D77D9D290AFC</object-id><label>Figure 1.</label><caption><p>A distribution map of cavernicolous trechine beetles in Guiyang, central Guizhou Province. Triangles: <italic><tp:taxon-name><tp:taxon-name-part taxon-name-part-type="genus" reg="Haixiaphaenops">Haixiaphaenops</tp:taxon-name-part></tp:taxon-name></italic> gen. nov.; dots: <italic><tp:taxon-name><tp:taxon-name-part taxon-name-part-type="genus" reg="Zhijinaphaenops">Zhijinaphaenops</tp:taxon-name-part></tp:taxon-name></italic>; squares: <italic><tp:taxon-name><tp:taxon-name-part taxon-name-part-type="genus" reg="Sinaphaenops">Sinaphaenops</tp:taxon-name-part></tp:taxon-name></italic><bold>1</bold><italic><tp:taxon-name><tp:taxon-name-part taxon-name-part-type="genus" reg="Haixiaphaenops">H.</tp:taxon-name-part><tp:taxon-name-part taxon-name-part-type="species" reg="jinxiaohongae">jinxiaohongae</tp:taxon-name-part></tp:taxon-name></italic> sp. nov. / Changtu Dong <bold>2</bold><italic><tp:taxon-name><tp:taxon-name-part taxon-name-part-type="genus" reg="Haixiaphaenops">H.</tp:taxon-name-part><tp:taxon-name-part taxon-name-part-type="species" reg="jinxiaohongae">jinxiaohongae</tp:taxon-name-part></tp:taxon-name></italic> sp. nov. / Dawan Dong <bold>3</bold><italic><tp:taxon-name><tp:taxon-name-part taxon-name-part-type="genus" reg="Zhijinaphaenops">Z.</tp:taxon-name-part><tp:taxon-name-part taxon-name-part-type="species" reg="zhaofeii">zhaofeii</tp:taxon-name-part></tp:taxon-name></italic> sp. nov. / Zhangkou Dong <bold>4</bold><italic><tp:taxon-name><tp:taxon-name-part taxon-name-part-type="genus" reg="Zhijinaphaenops">Z.</tp:taxon-name-part><tp:taxon-name-part taxon-name-part-type="species" reg="liuae">liuae</tp:taxon-name-part></tp:taxon-name></italic> Deuve &amp; Tian, 2015 / Hejia Dong <bold>5a</bold><italic><tp:taxon-name><tp:taxon-name-part taxon-name-part-type="genus" reg="Zhijinaphaenops">Z.</tp:taxon-name-part><tp:taxon-name-part taxon-name-part-type="species" reg="jingliae">jingliae</tp:taxon-name-part></tp:taxon-name></italic> Deuve &amp; Tian, 2015 / Zhangkou Dong <bold>5b</bold><italic><tp:taxon-name><tp:taxon-name-part taxon-name-part-type="genus" reg="Zhijinaphaenops">Z.</tp:taxon-name-part><tp:taxon-name-part taxon-name-part-type="species" reg="jingliae">jingliae</tp:taxon-name-part></tp:taxon-name></italic> / Mafen Dong <bold>5c</bold><italic><tp:taxon-name><tp:taxon-name-part taxon-name-part-type="genus" reg="Zhijinaphaenops">Z.</tp:taxon-name-part><tp:taxon-name-part taxon-name-part-type="species" reg="jingliae">jingliae</tp:taxon-name-part></tp:taxon-name></italic> / Wenquan Dong <bold>6</bold><italic><tp:taxon-name><tp:taxon-name-part taxon-name-part-type="genus" reg="Sinaphaenops">S.</tp:taxon-name-part><tp:taxon-name-part taxon-name-part-type="species" reg="lipoi">lipoi</tp:taxon-name-part></tp:taxon-name></italic><xref ref-type="bibr" rid="B2">Chen et al. 2020</xref> / Da Dong <bold>7a</bold><italic><tp:taxon-name><tp:taxon-name-part taxon-name-part-type="genus" reg="Sinaphaenops">S.</tp:taxon-name-part><tp:taxon-name-part taxon-name-part-type="species" reg="chengguangyuani">chengguangyuani</tp:taxon-name-part></tp:taxon-name></italic><xref ref-type="bibr" rid="B7">Ma et al. 2020</xref> / Shuijing Dong <bold>7b</bold><italic><tp:taxon-name><tp:taxon-name-part taxon-name-part-type="genus" reg="Sinaphaenops">S.</tp:taxon-name-part><tp:taxon-name-part taxon-name-part-type="species" reg="chengguangyuani">chengguangyuani</tp:taxon-name-part></tp:taxon-name></italic> / Duocai Dong <bold>7c</bold><italic><tp:taxon-name><tp:taxon-name-part taxon-name-part-type="genus" reg="Sinaphaenops">S.</tp:taxon-name-part><tp:taxon-name-part taxon-name-part-type="species" reg="chengguangyuani">chengguangyuani</tp:taxon-name-part></tp:taxon-name></italic> / Jianlong Dong.</p></caption><graphic xmlns:xlink="http://www.w3.org/1999/xlink" xlink:href="zookeys-1075-175-g001.jpg" position="float" orientation="portrait" xlink:type="simple" id="oo_619792.jpg"><uri content-type="original_file" xlink:type="simple">https://binary.pensoft.net/fig/619792</uri></graphic></fig></tp:treatment-sec><ref-list><ref id="B2"><mixed-citation xmlns:xlink="http://www.w3.org/1999/xlink" xlink:type="simple"><person-group><name name-style="western"><surname>Chen</surname><given-names>MZ</given-names></name><name name-style="western"><surname>Huang</surname><given-names>SB</given-names></name><name name-style="western"><surname>Tian</surname><given-names>MY</given-names></name></person-group> (<year>2020</year>) <article-title>A new species of the aphaenopsian genus <italic><tp:taxon-name><tp:taxon-name-part taxon-name-part-type="genus">Sinaphaenops</tp:taxon-name-part></tp:taxon-name></italic> Uéno and Wang, with notes on male genitalia of <italic><tp:taxon-name><tp:taxon-name-part taxon-name-part-type="genus">S.</tp:taxon-name-part><tp:taxon-name-part taxon-name-part-type="species">orthogenys</tp:taxon-name-part></tp:taxon-name></italic> Uéno (<tp:taxon-name><tp:taxon-name-part taxon-name-part-type="order">Coleoptera</tp:taxon-name-part></tp:taxon-name>: <tp:taxon-name><tp:taxon-name-part taxon-name-part-type="family">Carabidae</tp:taxon-name-part></tp:taxon-name>: <tp:taxon-name><tp:taxon-name-part taxon-name-part-type="tribe">Trechini</tp:taxon-name-part></tp:taxon-name>).</article-title><source>The Coleopterists Bulletin</source><volume>74</volume>(<issue>2</issue>): <fpage>1</fpage>–<lpage>8</lpage>. <ext-link xlink:type="simple" ext-link-type="doi" xlink:href="10.1649/0010-065X-74.2.343">https://doi.org/10.1649/0010-065X-74.2.343</ext-link></mixed-citation></ref><ref id="B7"><mixed-citation xmlns:xlink="http://www.w3.org/1999/xlink" xlink:type="simple"><person-group><name name-style="western"><surname>Ma</surname><given-names>ZJ</given-names></name><name name-style="western"><surname>Huang</surname><given-names>SB</given-names></name><name name-style="western"><surname>Tian</surname><given-names>MY</given-names></name></person-group> (<year>2020</year>) <article-title>Two new species of cavernicolous trechines from central Guizhou and northwestern Guangxi, China (<tp:taxon-name><tp:taxon-name-part taxon-name-part-type="order">Coleoptera</tp:taxon-name-part></tp:taxon-name>: <tp:taxon-name><tp:taxon-name-part taxon-name-part-type="family">Carabidae</tp:taxon-name-part></tp:taxon-name>: <tp:taxon-name><tp:taxon-name-part taxon-name-part-type="subfamily">Trechinae</tp:taxon-name-part></tp:taxon-name>).</article-title><source>Zootaxa</source><volume>4861</volume>(<issue>4</issue>): <fpage>581</fpage>–<lpage>593</lpage>. <ext-link xlink:type="simple" ext-link-type="doi" xlink:href="10.11646/zootaxa.4861.4.6">https://doi.org/10.11646/zootaxa.4861.4.6</ext-link></mixed-citation></ref></ref-list></tp:taxon-treatment>
