# Supplementary material for: ﻿A contribution to the knowledge of cave-adapted ground beetles from Guiyang, central Guizhou Province, southwestern China (Coleoptera, Carabidae, Trechini)
Source: Zookeys. 2021 Dec 7;1075:175–98. doi: 10.3897/zookeys.1075.73318 (PMC8671707; doi:10.3897/zookeys.1075.73318)
Supplement: XML Treatment for Zhijinaphaenops zhaofeii [file zookeys.1075.73318-treatment3.xml]

<!DOCTYPE tp:taxon-treatment
  PUBLIC "-//TaxonX//DTD Taxonomic Treatment Publishing DTD v0 20100105//EN" "tax-treatment-NSO.dtd">
<tp:taxon-treatment xmlns:tp="http://www.plazi.org/taxpub"><tp:treatment-meta><kwd-group><label>Taxon classification</label><kwd>
                <named-content content-type="kingdom">Animalia</named-content>
              </kwd><kwd>
                <named-content content-type="order">Coleoptera</named-content>
              </kwd><kwd>
                <named-content content-type="family">Carabidae</named-content>
              </kwd></kwd-group><mixed-citation publication-type="journal"><person-group><name><surname>Tian</surname><given-names>Mingyi</given-names></name><name><surname>Cheng</surname><given-names>Guangyuan</given-names></name><name><surname>Huang</surname><given-names>Sunbin</given-names></name></person-group><article-title>﻿A contribution to the knowledge of cave-adapted ground beetles from Guiyang, central Guizhou Province, southwestern China (<tp:taxon-name><tp:taxon-name-part taxon-name-part-type="order">Coleoptera</tp:taxon-name-part></tp:taxon-name>, <tp:taxon-name><tp:taxon-name-part taxon-name-part-type="family">Carabidae</tp:taxon-name-part></tp:taxon-name>, <tp:taxon-name><tp:taxon-name-part taxon-name-part-type="tribe">Trechini</tp:taxon-name-part></tp:taxon-name>)</article-title><source>Zookeys</source><day>07</day><month>12</month><year>2021</year><volume>1075</volume><fpage>175</fpage><lpage>198</lpage><pub-id pub-id-type="doi">10.3897/zookeys.1075.73318</pub-id></mixed-citation></tp:treatment-meta><tp:nomenclature><label>﻿</label><tp:taxon-name>
              <object-id xmlns:xlink="http://www.w3.org/1999/xlink" content-type="arpha" xlink:type="simple">8DF51D98-A57A-5A1D-9344-E131887A1CBA</object-id>
              <tp:taxon-name-part taxon-name-part-type="genus" reg="Zhijinaphaenops">Zhijinaphaenops</tp:taxon-name-part>
              <tp:taxon-name-part taxon-name-part-type="species" reg="zhaofeii">zhaofeii</tp:taxon-name-part>
              <object-id xmlns:xlink="http://www.w3.org/1999/xlink" content-type="zoobank" xlink:type="simple">http://zoobank.org/4A45AFCB-A77F-41B0-A2E8-5E57CDCAFF35</object-id>
            </tp:taxon-name><tp:taxon-status xmlns:xlink="http://www.w3.org/1999/xlink" xlink:type="simple">sp. nov.</tp:taxon-status><xref ref-type="fig" rid="F8">(Chinese name: 赵飞盲步甲) Figures 8</xref><xref ref-type="fig" rid="F9">, 9A, E</xref><xref ref-type="fig" rid="F10">, 10A, B</xref><xref ref-type="fig" rid="F11">, 11</xref></tp:nomenclature><tp:treatment-sec sec-type="type material" id="SECID0EIZAE"><title>Type material.</title><p><bold><italic>Holotype</italic></bold> male: Guizhou, Guiyang, Xifeng, Jiuzhuang, Changtu Dong cave (贵州省贵阳市息烽县九庄镇张口洞), <named-content xmlns:xlink="http://www.w3.org/1999/xlink" content-type="dwc:verbatimCoordinates" xlink:type="simple"><named-content content-type="geo-json" specific-use="{&#34;type&#34;:&#34;Point&#34;,&#34;coordinates&#34;:[106.483333,27.183333]}" id="NCID0EWZAE" xlink:type="simple">27°11'N, 106°29'E</named-content></named-content>, 1008 m, 2019–VI–08, leg. Jingli Cheng &amp; Mingyi Tian.</p></tp:treatment-sec><tp:treatment-sec sec-type="diagnosis" id="SECID0E2ZAE"><title>Diagnosis.</title><p>A medium-sized <italic><tp:taxon-name><tp:taxon-name-part taxon-name-part-type="genus" reg="Zhijinaphaenops">Zhijinaphaenops</tp:taxon-name-part></tp:taxon-name></italic> species, body concolorous reddish brown, antennae very long, extending over elytral apices.</p></tp:treatment-sec><tp:treatment-sec sec-type="description" id="SECID0EI1AE"><title>Description.</title><p>Length: 5.8 mm (including mandibles); width: 1.7 mm. Habitus as in Figure <xref ref-type="fig" rid="F8">8</xref>.</p><fig id="F8" position="float" orientation="portrait"><object-id xmlns:xlink="http://www.w3.org/1999/xlink" content-type="doi" xlink:type="simple">10.3897/zookeys.1075.73318.figure8</object-id><object-id xmlns:xlink="http://www.w3.org/1999/xlink" content-type="arpha" xlink:type="simple">13467071-A379-5879-A121-E1D7EB18B0C8</object-id><label>Figure 8.</label><caption><p>Habitus of <italic><tp:taxon-name><tp:taxon-name-part taxon-name-part-type="genus" reg="Zhijinaphaenops">Zhijinaphaenops</tp:taxon-name-part><tp:taxon-name-part taxon-name-part-type="species" reg="zhaofeii">zhaofeii</tp:taxon-name-part></tp:taxon-name></italic> sp. nov., holotype, male.</p></caption><graphic xmlns:xlink="http://www.w3.org/1999/xlink" xlink:href="zookeys-1075-175-g008.jpg" position="float" orientation="portrait" xlink:type="simple" id="oo_619799.jpg"><uri content-type="original_file" xlink:type="simple">https://binary.pensoft.net/fig/619799</uri></graphic></fig><p>Body reddish brown, palps and tarsi pale. Head covered with sparse and short hairs, whole disc of pronotum covered with dense and long setae; elytra densely pubescent, except glabrous at apical portion; genae, ventral head and prosternum with a few setae; meso- and metasterna and hind coxae dense setose; abdominal ventrites covered with dense and short pubescence.</p><p>Microsculptural engraved meshes isodiametric on labrum and base of frons, moderately transverse on vertex and more or less transversally striate on pronotum and elytra. Elytra rather stout, fore body (including mandibles) as long as elytra.</p><p>Head (Fig. <xref ref-type="fig" rid="F9">9A</xref>) moderately elongated, distinctly longer than wide, <abbrev xmlns:xlink="http://www.w3.org/1999/xlink" xlink:title="length of head including mandibles, from apex of right mandible to occipital suture" id="ABBRID0ES2AE" xlink:type="simple">HLm</abbrev>/<abbrev xmlns:xlink="http://www.w3.org/1999/xlink" xlink:title="maximum width of head" id="ABBRID0EW2AE" xlink:type="simple">HW</abbrev> = 2.25, <abbrev xmlns:xlink="http://www.w3.org/1999/xlink" xlink:title="length of head excluding mandibles, from front of labrum to occipital suture" id="ABBRID0E12AE" xlink:type="simple">HLl</abbrev>/<abbrev xmlns:xlink="http://www.w3.org/1999/xlink" xlink:title="maximum width of head" id="ABBRID0E52AE" xlink:type="simple">HW</abbrev> = 1.66; widest at about middle; sub-parallel-sided, frons and vertex moderately convex; frontal furrows nearly parallel-sided in anterior 2/3, then strongly divergent posteriad, ending before posterior supraorbital pores; anterior supraorbital pores absent; clypeus transverse, 6-setose; labrum transverse, front margin shallowly bisinuate, 6-setose; mandibles thickened, feebly unciform at apex, right mandibular tooth bidentate; labial suture completely disappeared; mentum 2-setose, base widely concave, tooth short, thin and bifid at tip; submentum 9-setose; ligula 2-setose at apex; palpomeres moderately long and slender, glabrous except 2<sup>nd</sup> labial palpomere bisetose on inner margin, with an additional seta on outer margin near apex; 2<sup>nd</sup> labial palpomere 1.15 times as long as 3<sup>rd</sup>, whereas 3<sup>rd</sup> maxillary one 1.20 times longer than 4<sup>th</sup>; suborbital setae close to base of head; antennae slender and elongate, 11<sup>th</sup> antennomere and part of 10<sup>th</sup> antennomere extending over elytral apices; scape thick, fusiform, with several rather long setae, pedicle the shortest; antennomeres densely pubescent from pedicle to 11<sup>th</sup>; 3<sup>rd</sup> antennomeres longest; relative length of each antennomere compared with pedicle in the holotype as follows: 1<sup>st</sup> (1.27), 2<sup>nd</sup> (1.00), 3<sup>rd</sup> (2.57), 4<sup>th</sup> (2.38), 5<sup>th</sup> (2.46), 6<sup>th</sup> (2.22), 7<sup>th</sup> (2.10), 8<sup>th</sup> (1.83), 9<sup>th</sup> (1.75), 10<sup>th</sup> (1.60) and 11<sup>th</sup> (1.89).</p><fig id="F9" position="float" orientation="portrait"><object-id xmlns:xlink="http://www.w3.org/1999/xlink" content-type="doi" xlink:type="simple">10.3897/zookeys.1075.73318.figure9</object-id><object-id xmlns:xlink="http://www.w3.org/1999/xlink" content-type="arpha" xlink:type="simple">4213FFB7-F003-5FFB-B607-47E012BFFCBF</object-id><label>Figure 9.</label><caption><p>Head (<bold>A–D</bold>) and elytral chaetotaxy (<bold>E–H</bold>) of <italic><tp:taxon-name><tp:taxon-name-part taxon-name-part-type="genus" reg="Zhijinaphaenops">Zhijinaphaenops</tp:taxon-name-part></tp:taxon-name></italic> species <bold>A, E</bold><italic><tp:taxon-name><tp:taxon-name-part taxon-name-part-type="genus" reg="Zhijinaphaenops">Z.</tp:taxon-name-part><tp:taxon-name-part taxon-name-part-type="species" reg="zhaofeii">zhaofeii</tp:taxon-name-part></tp:taxon-name></italic> sp. nov. <bold>B–D</bold>, <bold>F–H</bold><italic><tp:taxon-name><tp:taxon-name-part taxon-name-part-type="genus" reg="Zhijinaphaenops">Z.</tp:taxon-name-part><tp:taxon-name-part taxon-name-part-type="species" reg="jingliae">jingliae</tp:taxon-name-part></tp:taxon-name></italic><bold>B, F</bold> from Zhangkou Dong in Musan, type locality <bold>C, G</bold> from Mafen Dong <bold>D, H</bold> from Wenquan Dong. Scale bar: 1.0 mm (<bold>A–H</bold>).</p></caption><graphic xmlns:xlink="http://www.w3.org/1999/xlink" xlink:href="zookeys-1075-175-g009.jpg" position="float" orientation="portrait" xlink:type="simple" id="oo_619800.jpg"><uri content-type="original_file" xlink:type="simple">https://binary.pensoft.net/fig/619800</uri></graphic></fig><p>Prothorax longer than wide, <abbrev xmlns:xlink="http://www.w3.org/1999/xlink" xlink:title="length of prothorax, along the median line" id="ABBRID0EI6AE" xlink:type="simple">PrL</abbrev>/<abbrev xmlns:xlink="http://www.w3.org/1999/xlink" xlink:title="maximum width of prothorax" id="ABBRID0EM6AE" xlink:type="simple">PrW</abbrev> = 1.14; distinctly wider than pronotum, <abbrev xmlns:xlink="http://www.w3.org/1999/xlink" xlink:title="maximum width of prothorax" id="ABBRID0EQ6AE" xlink:type="simple">PrW</abbrev>/<abbrev xmlns:xlink="http://www.w3.org/1999/xlink" xlink:title="maximum width of pronotum" id="ABBRID0EU6AE" xlink:type="simple">PnW</abbrev> = 1.19; shorter than head, <abbrev xmlns:xlink="http://www.w3.org/1999/xlink" xlink:title="length of prothorax, along the median line" id="ABBRID0EY6AE" xlink:type="simple">PrL</abbrev>/<abbrev xmlns:xlink="http://www.w3.org/1999/xlink" xlink:title="length of head including mandibles, from apex of right mandible to occipital suture" id="ABBRID0E36AE" xlink:type="simple">HLm</abbrev> = 0.68, <abbrev xmlns:xlink="http://www.w3.org/1999/xlink" xlink:title="length of prothorax, along the median line" id="ABBRID0EBAAG" xlink:type="simple">PrL</abbrev>/<abbrev xmlns:xlink="http://www.w3.org/1999/xlink" xlink:title="length of head excluding mandibles, from front of labrum to occipital suture" id="ABBRID0EFAAG" xlink:type="simple">HLl</abbrev> = 0.92, propleura strongly tumid, widest at about 2/5 from base. Pronotum wider than head, <abbrev xmlns:xlink="http://www.w3.org/1999/xlink" xlink:title="maximum width of pronotum" id="ABBRID0EJAAG" xlink:type="simple">PnW</abbrev>/<abbrev xmlns:xlink="http://www.w3.org/1999/xlink" xlink:title="maximum width of head" id="ABBRID0ENAAG" xlink:type="simple">HW</abbrev> = 1.15; longer than wide, <abbrev xmlns:xlink="http://www.w3.org/1999/xlink" xlink:title="length of pronotum, as above" id="ABBRID0ERAAG" xlink:type="simple">PnL</abbrev>/<abbrev xmlns:xlink="http://www.w3.org/1999/xlink" xlink:title="maximum width of pronotum" id="ABBRID0EVAAG" xlink:type="simple">PnW</abbrev> = 1.35, sides bordered and reflexed throughout, more reflexed near base, widest at about 3/5 from base, more constricted anteriorly, gently contracted backwards, then shallowly sinuate before hind angles; fore angles obtuse, hind angles rectangular; base and front straight, unbordered, and subequal in width; anterior lateral setae at about 1/4 from front, posterior setae absent; disc slightly convex, basal foveae large and deep. Scutellum moderate in size.</p><p>Elytra (Fig. <xref ref-type="fig" rid="F9">9E</xref>) elongated ovate, strongly convex though lateral margins visible throughout from above; much wider than prothorax, <abbrev xmlns:xlink="http://www.w3.org/1999/xlink" xlink:title="maximum width of combined elytra" id="ABBRID0E6AAG" xlink:type="simple">EW</abbrev>/<abbrev xmlns:xlink="http://www.w3.org/1999/xlink" xlink:title="maximum width of prothorax" id="ABBRID0EDBAG" xlink:type="simple">PrW</abbrev> = 1.88, much longer than wide, <abbrev xmlns:xlink="http://www.w3.org/1999/xlink" xlink:title="length of elytra, from base of scutellum to elytral apex" id="ABBRID0EHBAG" xlink:type="simple">EL</abbrev>/<abbrev xmlns:xlink="http://www.w3.org/1999/xlink" xlink:title="maximum width of combined elytra" id="ABBRID0ELBAG" xlink:type="simple">EW</abbrev> = 1.64, widest at about middle; humeral angles broadly rounded; lateral margins finely bordered throughout, smooth, not ciliate; base unbordered, apical striole absent; striae not easily traceable; intervals faintly convex; chaetotaxy (Fig. <xref ref-type="fig" rid="F9">9E</xref>), anterior discal pore located at about basal 1/6 of elytra, posterior one at about apical 2/5 of elytra; 7<sup>th</sup> and 8<sup>th</sup> pores well marked; angulo-apical pore present.</p><p>Legs rather long for a <italic><tp:taxon-name><tp:taxon-name-part taxon-name-part-type="genus" reg="Zhijinaphaenops">Zhijinaphaenops</tp:taxon-name-part></tp:taxon-name></italic> species, fore and middle tibiae longitudinally furrowed; the 1<sup>st</sup> protarsomere in male elongated and widened, denticulate on inner side of apex; 1<sup>st</sup> tarsomere as long as 2<sup>nd</sup>–4<sup>th</sup> tarsomeres combined in all legs.</p><p>Ventrites IV with 2 pairs, V and VI each with 3 pairs of paramedial setae, VII 6-setose apically.</p><p>Male genitalia (Fig. <xref ref-type="fig" rid="F10">10A, B</xref>): Median lobe of aedeagus short, moderately sclerotized, with a large sagittal aileron and a large and elongated copulatory piece which is about 1/4 of median lobe in length; ventral margin strongly sinuate, then tapering toward apex which is blunt; base opening rather narrow, apical lobe narrow, much longer than wide, broadly rounded at apex; parameres long and broadly widened, but shorter than median lobe, each with 3 long setae at apex.</p><fig id="F10" position="float" orientation="portrait"><object-id xmlns:xlink="http://www.w3.org/1999/xlink" content-type="doi" xlink:type="simple">10.3897/zookeys.1075.73318.figure10</object-id><object-id xmlns:xlink="http://www.w3.org/1999/xlink" content-type="arpha" xlink:type="simple">507A9B92-45D6-5AE4-A5F9-2033768BE7C7</object-id><label>Figure 10.</label><caption><p>Male genitalia of <italic><tp:taxon-name><tp:taxon-name-part taxon-name-part-type="genus" reg="Zhijinaphaenops">Zhijinaphaenops</tp:taxon-name-part></tp:taxon-name></italic> species, lateral view and apical lobe in dorsal view <bold>A, B</bold><italic><tp:taxon-name><tp:taxon-name-part taxon-name-part-type="genus" reg="Zhijinaphaenops">Z.</tp:taxon-name-part><tp:taxon-name-part taxon-name-part-type="species" reg="zhaofeii">zhaofeii</tp:taxon-name-part></tp:taxon-name></italic> sp. nov. <bold>C, D</bold><italic><tp:taxon-name><tp:taxon-name-part taxon-name-part-type="genus" reg="Zhijinaphaenops">Z.</tp:taxon-name-part><tp:taxon-name-part taxon-name-part-type="species" reg="jingliae">jingliae</tp:taxon-name-part></tp:taxon-name></italic> Deuve &amp; Tian, 2015. Scale bar for <bold>A–D</bold>.</p></caption><graphic xmlns:xlink="http://www.w3.org/1999/xlink" xlink:href="zookeys-1075-175-g010.jpg" position="float" orientation="portrait" xlink:type="simple" id="oo_619801.jpg"><uri content-type="original_file" xlink:type="simple">https://binary.pensoft.net/fig/619801</uri></graphic></fig><p>Female: unknown.</p></tp:treatment-sec><tp:treatment-sec sec-type="remarks" id="SECID0EAEAG"><title>Remarks.</title><p>Similar to <italic><tp:taxon-name><tp:taxon-name-part taxon-name-part-type="genus" reg="Zhijinaphaenops">Zhijinaphaenops</tp:taxon-name-part><tp:taxon-name-part taxon-name-part-type="species" reg="jingliae">jingliae</tp:taxon-name-part></tp:taxon-name></italic> Deuve &amp; Tian, 2015, but <italic><tp:taxon-name><tp:taxon-name-part taxon-name-part-type="genus" reg="Zhijinaphaenops">Z.</tp:taxon-name-part><tp:taxon-name-part taxon-name-part-type="species" reg="zhaofeii">zhaofeii</tp:taxon-name-part></tp:taxon-name></italic> sp. nov. differs in having a wider head, with labrum bisinuate instead of nearly straight, mandibles less hooked at tips and a median lobe with a broader apex in dorsal view.</p></tp:treatment-sec><tp:treatment-sec sec-type="etymology" id="SECID0E3EAG"><title>Etymology.</title><p>In honor of Mr Fei Zhao, a young active caver in Guiyang.</p></tp:treatment-sec><tp:treatment-sec sec-type="distribution" id="SECID0EBFAG"><title>Distribution.</title><p>China (Guizhou). Known only from limestone cave Zhangkou Dong, in the suburb of Guiyang (Fig. <xref ref-type="fig" rid="F1">1</xref>).</p><p>Located in the northwestern part of Xifeng County, Zhangkou Dong (Fig. <xref ref-type="fig" rid="F11">11</xref>) on the southern bank of the Wujiang River. The entrance (Fig. <xref ref-type="fig" rid="F11">11A</xref>) is close to the main road from Jiuzhuang town to the dock. The passage goes obliquely down to the inner part of the cave, with a small creek inside. It is a rather beautiful cave, but partly damaged by the villagers. The habitat remains favourable for cave animals (Fig. <xref ref-type="fig" rid="F11">11B, C</xref>). The single beetle was found under a stone in a muddy area about 100 m from the entrance (Fig. <xref ref-type="fig" rid="F11">11D</xref>). Other cave invertebrates found in this cave were millipedes of <italic><tp:taxon-name><tp:taxon-name-part taxon-name-part-type="genus" reg="Pacidesmus">Pacidesmus</tp:taxon-name-part></tp:taxon-name></italic> and <italic><tp:taxon-name><tp:taxon-name-part taxon-name-part-type="genus" reg="Glyphiulus">Glyphiulus</tp:taxon-name-part></tp:taxon-name></italic> (Fig. <xref ref-type="fig" rid="F11">11E, F</xref>), a mite (Fig. <xref ref-type="fig" rid="F11">11G</xref>), moths and crickets.</p><fig id="F11" position="float" orientation="portrait"><object-id xmlns:xlink="http://www.w3.org/1999/xlink" content-type="doi" xlink:type="simple">10.3897/zookeys.1075.73318.figure11</object-id><object-id xmlns:xlink="http://www.w3.org/1999/xlink" content-type="arpha" xlink:type="simple">710F10D6-1E5A-5161-8B36-9777F7AA6316</object-id><label>Figure 11.</label><caption><p>Zhangkou Dong cave, type locality of <italic><tp:taxon-name><tp:taxon-name-part taxon-name-part-type="genus" reg="Zhijinaphaenops">Zhijinaphaenops</tp:taxon-name-part><tp:taxon-name-part taxon-name-part-type="species" reg="zhaofeii">zhaofeii</tp:taxon-name-part></tp:taxon-name></italic> sp. nov. <bold>A</bold> entrance <bold>B, C</bold> scenes inside the cave <bold>D</bold> a running individual of <italic><tp:taxon-name><tp:taxon-name-part taxon-name-part-type="genus" reg="Zhijinaphaenops">Zhijinaphaenops</tp:taxon-name-part><tp:taxon-name-part taxon-name-part-type="species" reg="zhaofeii">zhaofeii</tp:taxon-name-part></tp:taxon-name></italic> sp. nov. <bold>E</bold> millipede <italic><tp:taxon-name><tp:taxon-name-part taxon-name-part-type="genus" reg="Pacidesmus">Pacidesmus</tp:taxon-name-part></tp:taxon-name></italic> sp. <bold>F</bold> millipede <italic><tp:taxon-name><tp:taxon-name-part taxon-name-part-type="genus" reg="Glyphiulus">Glyphiulus</tp:taxon-name-part></tp:taxon-name></italic> sp. <bold>G</bold> a mite.</p></caption><graphic xmlns:xlink="http://www.w3.org/1999/xlink" xlink:href="zookeys-1075-175-g011.jpg" position="float" orientation="portrait" xlink:type="simple" id="oo_619802.jpg"><uri content-type="original_file" xlink:type="simple">https://binary.pensoft.net/fig/619802</uri></graphic></fig></tp:treatment-sec><tp:treatment-sec><!--Section generated to contain objects referenced in tp:taxon-treatment.--><fig id="F1" position="float" orientation="portrait"><object-id xmlns:xlink="http://www.w3.org/1999/xlink" content-type="doi" xlink:type="simple">10.3897/zookeys.1075.73318.figure1</object-id><object-id xmlns:xlink="http://www.w3.org/1999/xlink" content-type="arpha" xlink:type="simple">8F89D570-A19B-545A-B07A-D77D9D290AFC</object-id><label>Figure 1.</label><caption><p>A distribution map of cavernicolous trechine beetles in Guiyang, central Guizhou Province. Triangles: <italic><tp:taxon-name><tp:taxon-name-part taxon-name-part-type="genus" reg="Haixiaphaenops">Haixiaphaenops</tp:taxon-name-part></tp:taxon-name></italic> gen. nov.; dots: <italic><tp:taxon-name><tp:taxon-name-part taxon-name-part-type="genus" reg="Zhijinaphaenops">Zhijinaphaenops</tp:taxon-name-part></tp:taxon-name></italic>; squares: <italic><tp:taxon-name><tp:taxon-name-part taxon-name-part-type="genus" reg="Sinaphaenops">Sinaphaenops</tp:taxon-name-part></tp:taxon-name></italic><bold>1</bold><italic><tp:taxon-name><tp:taxon-name-part taxon-name-part-type="genus" reg="Haixiaphaenops">H.</tp:taxon-name-part><tp:taxon-name-part taxon-name-part-type="species" reg="jinxiaohongae">jinxiaohongae</tp:taxon-name-part></tp:taxon-name></italic> sp. nov. / Changtu Dong <bold>2</bold><italic><tp:taxon-name><tp:taxon-name-part taxon-name-part-type="genus" reg="Haixiaphaenops">H.</tp:taxon-name-part><tp:taxon-name-part taxon-name-part-type="species" reg="jinxiaohongae">jinxiaohongae</tp:taxon-name-part></tp:taxon-name></italic> sp. nov. / Dawan Dong <bold>3</bold><italic><tp:taxon-name><tp:taxon-name-part taxon-name-part-type="genus" reg="Zhijinaphaenops">Z.</tp:taxon-name-part><tp:taxon-name-part taxon-name-part-type="species" reg="zhaofeii">zhaofeii</tp:taxon-name-part></tp:taxon-name></italic> sp. nov. / Zhangkou Dong <bold>4</bold><italic><tp:taxon-name><tp:taxon-name-part taxon-name-part-type="genus" reg="Zhijinaphaenops">Z.</tp:taxon-name-part><tp:taxon-name-part taxon-name-part-type="species" reg="liuae">liuae</tp:taxon-name-part></tp:taxon-name></italic> Deuve &amp; Tian, 2015 / Hejia Dong <bold>5a</bold><italic><tp:taxon-name><tp:taxon-name-part taxon-name-part-type="genus" reg="Zhijinaphaenops">Z.</tp:taxon-name-part><tp:taxon-name-part taxon-name-part-type="species" reg="jingliae">jingliae</tp:taxon-name-part></tp:taxon-name></italic> Deuve &amp; Tian, 2015 / Zhangkou Dong <bold>5b</bold><italic><tp:taxon-name><tp:taxon-name-part taxon-name-part-type="genus" reg="Zhijinaphaenops">Z.</tp:taxon-name-part><tp:taxon-name-part taxon-name-part-type="species" reg="jingliae">jingliae</tp:taxon-name-part></tp:taxon-name></italic> / Mafen Dong <bold>5c</bold><italic><tp:taxon-name><tp:taxon-name-part taxon-name-part-type="genus" reg="Zhijinaphaenops">Z.</tp:taxon-name-part><tp:taxon-name-part taxon-name-part-type="species" reg="jingliae">jingliae</tp:taxon-name-part></tp:taxon-name></italic> / Wenquan Dong <bold>6</bold><italic><tp:taxon-name><tp:taxon-name-part taxon-name-part-type="genus" reg="Sinaphaenops">S.</tp:taxon-name-part><tp:taxon-name-part taxon-name-part-type="species" reg="lipoi">lipoi</tp:taxon-name-part></tp:taxon-name></italic><xref ref-type="bibr" rid="B2">Chen et al. 2020</xref> / Da Dong <bold>7a</bold><italic><tp:taxon-name><tp:taxon-name-part taxon-name-part-type="genus" reg="Sinaphaenops">S.</tp:taxon-name-part><tp:taxon-name-part taxon-name-part-type="species" reg="chengguangyuani">chengguangyuani</tp:taxon-name-part></tp:taxon-name></italic><xref ref-type="bibr" rid="B7">Ma et al. 2020</xref> / Shuijing Dong <bold>7b</bold><italic><tp:taxon-name><tp:taxon-name-part taxon-name-part-type="genus" reg="Sinaphaenops">S.</tp:taxon-name-part><tp:taxon-name-part taxon-name-part-type="species" reg="chengguangyuani">chengguangyuani</tp:taxon-name-part></tp:taxon-name></italic> / Duocai Dong <bold>7c</bold><italic><tp:taxon-name><tp:taxon-name-part taxon-name-part-type="genus" reg="Sinaphaenops">S.</tp:taxon-name-part><tp:taxon-name-part taxon-name-part-type="species" reg="chengguangyuani">chengguangyuani</tp:taxon-name-part></tp:taxon-name></italic> / Jianlong Dong.</p></caption><graphic xmlns:xlink="http://www.w3.org/1999/xlink" xlink:href="zookeys-1075-175-g001.jpg" position="float" orientation="portrait" xlink:type="simple" id="oo_619792.jpg"><uri content-type="original_file" xlink:type="simple">https://binary.pensoft.net/fig/619792</uri></graphic></fig></tp:treatment-sec><ref-list><ref id="B2"><mixed-citation xmlns:xlink="http://www.w3.org/1999/xlink" xlink:type="simple"><person-group><name name-style="western"><surname>Chen</surname><given-names>MZ</given-names></name><name name-style="western"><surname>Huang</surname><given-names>SB</given-names></name><name name-style="western"><surname>Tian</surname><given-names>MY</given-names></name></person-group> (<year>2020</year>) <article-title>A new species of the aphaenopsian genus <italic><tp:taxon-name><tp:taxon-name-part taxon-name-part-type="genus">Sinaphaenops</tp:taxon-name-part></tp:taxon-name></italic> Uéno and Wang, with notes on male genitalia of <italic><tp:taxon-name><tp:taxon-name-part taxon-name-part-type="genus">S.</tp:taxon-name-part><tp:taxon-name-part taxon-name-part-type="species">orthogenys</tp:taxon-name-part></tp:taxon-name></italic> Uéno (<tp:taxon-name><tp:taxon-name-part taxon-name-part-type="order">Coleoptera</tp:taxon-name-part></tp:taxon-name>: <tp:taxon-name><tp:taxon-name-part taxon-name-part-type="family">Carabidae</tp:taxon-name-part></tp:taxon-name>: <tp:taxon-name><tp:taxon-name-part taxon-name-part-type="tribe">Trechini</tp:taxon-name-part></tp:taxon-name>).</article-title><source>The Coleopterists Bulletin</source><volume>74</volume>(<issue>2</issue>): <fpage>1</fpage>–<lpage>8</lpage>. <ext-link xlink:type="simple" ext-link-type="doi" xlink:href="10.1649/0010-065X-74.2.343">https://doi.org/10.1649/0010-065X-74.2.343</ext-link></mixed-citation></ref><ref id="B7"><mixed-citation xmlns:xlink="http://www.w3.org/1999/xlink" xlink:type="simple"><person-group><name name-style="western"><surname>Ma</surname><given-names>ZJ</given-names></name><name name-style="western"><surname>Huang</surname><given-names>SB</given-names></name><name name-style="western"><surname>Tian</surname><given-names>MY</given-names></name></person-group> (<year>2020</year>) <article-title>Two new species of cavernicolous trechines from central Guizhou and northwestern Guangxi, China (<tp:taxon-name><tp:taxon-name-part taxon-name-part-type="order">Coleoptera</tp:taxon-name-part></tp:taxon-name>: <tp:taxon-name><tp:taxon-name-part taxon-name-part-type="family">Carabidae</tp:taxon-name-part></tp:taxon-name>: <tp:taxon-name><tp:taxon-name-part taxon-name-part-type="subfamily">Trechinae</tp:taxon-name-part></tp:taxon-name>).</article-title><source>Zootaxa</source><volume>4861</volume>(<issue>4</issue>): <fpage>581</fpage>–<lpage>593</lpage>. <ext-link xlink:type="simple" ext-link-type="doi" xlink:href="10.11646/zootaxa.4861.4.6">https://doi.org/10.11646/zootaxa.4861.4.6</ext-link></mixed-citation></ref></ref-list></tp:taxon-treatment>
