# Supplementary material for: ﻿A contribution to the knowledge of cave-adapted ground beetles from Guiyang, central Guizhou Province, southwestern China (Coleoptera, Carabidae, Trechini)
Source: Zookeys. 2021 Dec 7;1075:175–98. doi: 10.3897/zookeys.1075.73318 (PMC8671707; doi:10.3897/zookeys.1075.73318)
Supplement: XML Treatment for Zhijinaphaenops jingliae [file zookeys.1075.73318-treatment4.xml]

<!DOCTYPE tp:taxon-treatment
  PUBLIC "-//TaxonX//DTD Taxonomic Treatment Publishing DTD v0 20100105//EN" "tax-treatment-NSO.dtd">
<tp:taxon-treatment xmlns:tp="http://www.plazi.org/taxpub"><tp:treatment-meta><kwd-group><label>Taxon classification</label><kwd>
                <named-content content-type="kingdom">Animalia</named-content>
              </kwd><kwd>
                <named-content content-type="order">Coleoptera </named-content>
              </kwd><kwd>
                <named-content content-type="family">Carabidae</named-content>
              </kwd></kwd-group><mixed-citation publication-type="journal"><person-group><name><surname>Tian</surname><given-names>Mingyi</given-names></name><name><surname>Cheng</surname><given-names>Guangyuan</given-names></name><name><surname>Huang</surname><given-names>Sunbin</given-names></name></person-group><article-title>﻿A contribution to the knowledge of cave-adapted ground beetles from Guiyang, central Guizhou Province, southwestern China (<tp:taxon-name><tp:taxon-name-part taxon-name-part-type="order">Coleoptera</tp:taxon-name-part></tp:taxon-name>, <tp:taxon-name><tp:taxon-name-part taxon-name-part-type="family">Carabidae</tp:taxon-name-part></tp:taxon-name>, <tp:taxon-name><tp:taxon-name-part taxon-name-part-type="tribe">Trechini</tp:taxon-name-part></tp:taxon-name>)</article-title><source>Zookeys</source><day>07</day><month>12</month><year>2021</year><volume>1075</volume><fpage>175</fpage><lpage>198</lpage><pub-id pub-id-type="doi">10.3897/zookeys.1075.73318</pub-id></mixed-citation></tp:treatment-meta><tp:nomenclature><label>﻿</label><tp:taxon-name>
              <object-id xmlns:xlink="http://www.w3.org/1999/xlink" content-type="arpha" xlink:type="simple">83914F6C-DC78-558B-A168-870231E58EEC</object-id>
              <tp:taxon-name-part taxon-name-part-type="genus" reg="Zhijinaphaenops">Zhijinaphaenops</tp:taxon-name-part>
              <tp:taxon-name-part taxon-name-part-type="species" reg="jingliae">jingliae</tp:taxon-name-part>
            </tp:taxon-name><tp:taxon-authority>Deuve &amp; Tian, 2015</tp:taxon-authority><xref ref-type="fig" rid="F1">(Chinese name: 景丽织盲步甲) Figures 1</xref><xref ref-type="fig" rid="F9">, 9B–D, F–H</xref><xref ref-type="fig" rid="F10">, 10C, D</xref><xref ref-type="fig" rid="F12">, 12</xref><xref ref-type="fig" rid="F13">, 13</xref><tp:nomenclature-citation-list><tp:nomenclature-citation><tp:taxon-name>
                  <tp:taxon-name-part taxon-name-part-type="genus" reg="Zhijinaphaenops">Zhijinaphaenops</tp:taxon-name-part>
                  <tp:taxon-name-part taxon-name-part-type="species" reg="jingliae">jingliae</tp:taxon-name-part>
                </tp:taxon-name><comment>Deuve &amp; Tian, 2015: 397</comment></tp:nomenclature-citation></tp:nomenclature-citation-list></tp:nomenclature><tp:treatment-sec sec-type="material" id="SECID0EWKAG"><title>Material.</title><p>2 males &amp; 1 female, Guizhou: Guiyang, Xifeng, Xishan, Shenli, Mafen Dong cave (息烽县西山镇马粪洞), <named-content xmlns:xlink="http://www.w3.org/1999/xlink" content-type="dwc:verbatimCoordinates" xlink:type="simple"><named-content content-type="geo-json" specific-use="{&#34;type&#34;:&#34;Point&#34;,&#34;coordinates&#34;:[106.616667,27.066667]}" id="NCID0E6KAG" xlink:type="simple">27°04'N, 106°37'E</named-content></named-content>, 1157 m, 2020–II–29, leg. Guangyuan Cheng; 1 male, Guizhou, Guiyang, Xifeng, Xinlong, Wenquan Dong (息烽县温泉镇温泉洞), <named-content xmlns:xlink="http://www.w3.org/1999/xlink" content-type="dwc:verbatimCoordinates" xlink:type="simple"><named-content content-type="geo-json" specific-use="{&#34;type&#34;:&#34;Point&#34;,&#34;coordinates&#34;:[106.816667,27.183333]}" id="NCID0EHLAG" xlink:type="simple">27°11'N, 106°49'E</named-content></named-content>, 916 m, 2020–VII–18, leg. Jingli Cheng.</p></tp:treatment-sec><tp:treatment-sec sec-type="diagnosis" id="SECID0EMLAG"><title>Diagnosis.</title><p>A medium-sized <italic><tp:taxon-name><tp:taxon-name-part taxon-name-part-type="genus" reg="Zhijinaphaenops">Zhijinaphaenops</tp:taxon-name-part></tp:taxon-name></italic> species, wholly brown and pubescent, head narrow, with thin and very long antennae which extend beyond of elytral apices. Habitus as in Figure <xref ref-type="fig" rid="F12">12 A</xref>.</p><fig id="F12" position="float" orientation="portrait"><object-id xmlns:xlink="http://www.w3.org/1999/xlink" content-type="doi" xlink:type="simple">10.3897/zookeys.1075.73318.figure12</object-id><object-id xmlns:xlink="http://www.w3.org/1999/xlink" content-type="arpha" xlink:type="simple">53FD28C6-8132-50EC-B109-891A7C9C4CC8</object-id><label>Figure 12.</label><caption><p>Mafen Dong cave, a new locality of <italic><tp:taxon-name><tp:taxon-name-part taxon-name-part-type="genus" reg="Zhijinaphaenops">Zhijinaphaenops</tp:taxon-name-part><tp:taxon-name-part taxon-name-part-type="species" reg="jingliae">jingliae</tp:taxon-name-part></tp:taxon-name></italic> Deuve &amp; Tian, 2015 <bold>A</bold> habitus of a male beetle discovered in Mafen Dong <bold>B</bold> place where beetles were discovered.</p></caption><graphic xmlns:xlink="http://www.w3.org/1999/xlink" xlink:href="zookeys-1075-175-g012.jpg" position="float" orientation="portrait" xlink:type="simple" id="oo_619803.jpg"><uri content-type="original_file" xlink:type="simple">https://binary.pensoft.net/fig/619803</uri></graphic></fig></tp:treatment-sec><tp:treatment-sec sec-type="remarks" id="SECID0EZMAG"><title>Remarks.</title><p><italic><tp:taxon-name><tp:taxon-name-part taxon-name-part-type="genus" reg="Zhijinaphaenops">Zhijinaphaenops</tp:taxon-name-part><tp:taxon-name-part taxon-name-part-type="species" reg="jingliae">jingliae</tp:taxon-name-part></tp:taxon-name></italic> was recorded from Zhangkou Dong cave near Musa village, Shidong Zhen, Xifeng County (<xref ref-type="bibr" rid="B4">Deuve and Tian 2015</xref>). In 2020, this species was found in two caves of the same county, Mafen Dong (Xishan Zhen) and Wenquan Dong (Wenquan Zhen). Morphological characteristics including male genitalia of individuals from the above two caves are identical to the holotype specimen (Figs <xref ref-type="fig" rid="F9">9B–D, F–H</xref>, <xref ref-type="fig" rid="F10">10C, D</xref>).</p></tp:treatment-sec><tp:treatment-sec sec-type="distribution" id="SECID0EWNAG"><title>Distribution.</title><p>China (Guizhou). Known from three limestone caves in Xifeng County, northern Guiyang (Fig. <xref ref-type="fig" rid="F1">1</xref>).</p><p>Mafen Dong cave (Fig. <xref ref-type="fig" rid="F12">12B</xref>) is about 600 m from Mafen village, only 5 km away Zhangkou Dong cave in the east. The individuals of <italic><tp:taxon-name><tp:taxon-name-part taxon-name-part-type="genus" reg="Zhijinaphaenops">Z.</tp:taxon-name-part><tp:taxon-name-part taxon-name-part-type="species" reg="jingliae">jingliae</tp:taxon-name-part></tp:taxon-name></italic> were found running on the ground in a dark area not far from the entrance.</p><p>Wenquan Dong cave is near Xinglong village, about 30 km from Zhangkou Dong. It opens via quite large entrance in a small hill of a valley and is surrounded by bushes, (Fig. <xref ref-type="fig" rid="F13">13A</xref>). There are two large chambers inside and a main passage about two hundred meters long. There is a pool at the bottom of the first chamber. A large part of the cave is moist and maintains good conditions for cave animals (Fig. <xref ref-type="fig" rid="F13">13B, C</xref>). Apart from the single beetle of <italic><tp:taxon-name><tp:taxon-name-part taxon-name-part-type="genus" reg="Zhijinaphaenops">Zhijinaphaenops</tp:taxon-name-part><tp:taxon-name-part taxon-name-part-type="species" reg="jingliae">jingliae</tp:taxon-name-part></tp:taxon-name></italic>, other cave arthropod animals found in this cave were spiders and crickets (Fig. <xref ref-type="fig" rid="F13">13D–F</xref>).</p><fig id="F13" position="float" orientation="portrait"><object-id xmlns:xlink="http://www.w3.org/1999/xlink" content-type="doi" xlink:type="simple">10.3897/zookeys.1075.73318.figure13</object-id><object-id xmlns:xlink="http://www.w3.org/1999/xlink" content-type="arpha" xlink:type="simple">9BE992E7-3FF8-525B-9CF0-6E8A961090A4</object-id><label>Figure 13.</label><caption><p>Wenquan Dong cave, a locality of <italic><tp:taxon-name><tp:taxon-name-part taxon-name-part-type="genus" reg="Zhijinaphaenops">Zhijinaphaenops</tp:taxon-name-part><tp:taxon-name-part taxon-name-part-type="species" reg="jingliae">jingliae</tp:taxon-name-part></tp:taxon-name></italic> Deuve &amp; Tian, 2015 and its sympatric arthropods <bold>A</bold> entrance <bold>B, C</bold> environ inside cave <bold>D</bold> a spider with an egg sac <bold>E</bold> a running individual of <italic><tp:taxon-name><tp:taxon-name-part taxon-name-part-type="genus" reg="Zhijinaphaenops">Z.</tp:taxon-name-part><tp:taxon-name-part taxon-name-part-type="species" reg="jingliae">jingliae</tp:taxon-name-part></tp:taxon-name></italic><bold>F</bold> a <italic><tp:taxon-name><tp:taxon-name-part taxon-name-part-type="genus" reg="Tachycines">Tachycines</tp:taxon-name-part></tp:taxon-name></italic> cricket.</p></caption><graphic xmlns:xlink="http://www.w3.org/1999/xlink" xlink:href="zookeys-1075-175-g013.jpg" position="float" orientation="portrait" xlink:type="simple" id="oo_619804.jpg"><uri content-type="original_file" xlink:type="simple">https://binary.pensoft.net/fig/619804</uri></graphic></fig></tp:treatment-sec><tp:treatment-sec><!--Section generated to contain objects referenced in tp:taxon-treatment.--><fig id="F1" position="float" orientation="portrait"><object-id xmlns:xlink="http://www.w3.org/1999/xlink" content-type="doi" xlink:type="simple">10.3897/zookeys.1075.73318.figure1</object-id><object-id xmlns:xlink="http://www.w3.org/1999/xlink" content-type="arpha" xlink:type="simple">8F89D570-A19B-545A-B07A-D77D9D290AFC</object-id><label>Figure 1.</label><caption><p>A distribution map of cavernicolous trechine beetles in Guiyang, central Guizhou Province. Triangles: <italic><tp:taxon-name><tp:taxon-name-part taxon-name-part-type="genus" reg="Haixiaphaenops">Haixiaphaenops</tp:taxon-name-part></tp:taxon-name></italic> gen. nov.; dots: <italic><tp:taxon-name><tp:taxon-name-part taxon-name-part-type="genus" reg="Zhijinaphaenops">Zhijinaphaenops</tp:taxon-name-part></tp:taxon-name></italic>; squares: <italic><tp:taxon-name><tp:taxon-name-part taxon-name-part-type="genus" reg="Sinaphaenops">Sinaphaenops</tp:taxon-name-part></tp:taxon-name></italic><bold>1</bold><italic><tp:taxon-name><tp:taxon-name-part taxon-name-part-type="genus" reg="Haixiaphaenops">H.</tp:taxon-name-part><tp:taxon-name-part taxon-name-part-type="species" reg="jinxiaohongae">jinxiaohongae</tp:taxon-name-part></tp:taxon-name></italic> sp. nov. / Changtu Dong <bold>2</bold><italic><tp:taxon-name><tp:taxon-name-part taxon-name-part-type="genus" reg="Haixiaphaenops">H.</tp:taxon-name-part><tp:taxon-name-part taxon-name-part-type="species" reg="jinxiaohongae">jinxiaohongae</tp:taxon-name-part></tp:taxon-name></italic> sp. nov. / Dawan Dong <bold>3</bold><italic><tp:taxon-name><tp:taxon-name-part taxon-name-part-type="genus" reg="Zhijinaphaenops">Z.</tp:taxon-name-part><tp:taxon-name-part taxon-name-part-type="species" reg="zhaofeii">zhaofeii</tp:taxon-name-part></tp:taxon-name></italic> sp. nov. / Zhangkou Dong <bold>4</bold><italic><tp:taxon-name><tp:taxon-name-part taxon-name-part-type="genus" reg="Zhijinaphaenops">Z.</tp:taxon-name-part><tp:taxon-name-part taxon-name-part-type="species" reg="liuae">liuae</tp:taxon-name-part></tp:taxon-name></italic> Deuve &amp; Tian, 2015 / Hejia Dong <bold>5a</bold><italic><tp:taxon-name><tp:taxon-name-part taxon-name-part-type="genus" reg="Zhijinaphaenops">Z.</tp:taxon-name-part><tp:taxon-name-part taxon-name-part-type="species" reg="jingliae">jingliae</tp:taxon-name-part></tp:taxon-name></italic> Deuve &amp; Tian, 2015 / Zhangkou Dong <bold>5b</bold><italic><tp:taxon-name><tp:taxon-name-part taxon-name-part-type="genus" reg="Zhijinaphaenops">Z.</tp:taxon-name-part><tp:taxon-name-part taxon-name-part-type="species" reg="jingliae">jingliae</tp:taxon-name-part></tp:taxon-name></italic> / Mafen Dong <bold>5c</bold><italic><tp:taxon-name><tp:taxon-name-part taxon-name-part-type="genus" reg="Zhijinaphaenops">Z.</tp:taxon-name-part><tp:taxon-name-part taxon-name-part-type="species" reg="jingliae">jingliae</tp:taxon-name-part></tp:taxon-name></italic> / Wenquan Dong <bold>6</bold><italic><tp:taxon-name><tp:taxon-name-part taxon-name-part-type="genus" reg="Sinaphaenops">S.</tp:taxon-name-part><tp:taxon-name-part taxon-name-part-type="species" reg="lipoi">lipoi</tp:taxon-name-part></tp:taxon-name></italic><xref ref-type="bibr" rid="B2">Chen et al. 2020</xref> / Da Dong <bold>7a</bold><italic><tp:taxon-name><tp:taxon-name-part taxon-name-part-type="genus" reg="Sinaphaenops">S.</tp:taxon-name-part><tp:taxon-name-part taxon-name-part-type="species" reg="chengguangyuani">chengguangyuani</tp:taxon-name-part></tp:taxon-name></italic><xref ref-type="bibr" rid="B7">Ma et al. 2020</xref> / Shuijing Dong <bold>7b</bold><italic><tp:taxon-name><tp:taxon-name-part taxon-name-part-type="genus" reg="Sinaphaenops">S.</tp:taxon-name-part><tp:taxon-name-part taxon-name-part-type="species" reg="chengguangyuani">chengguangyuani</tp:taxon-name-part></tp:taxon-name></italic> / Duocai Dong <bold>7c</bold><italic><tp:taxon-name><tp:taxon-name-part taxon-name-part-type="genus" reg="Sinaphaenops">S.</tp:taxon-name-part><tp:taxon-name-part taxon-name-part-type="species" reg="chengguangyuani">chengguangyuani</tp:taxon-name-part></tp:taxon-name></italic> / Jianlong Dong.</p></caption><graphic xmlns:xlink="http://www.w3.org/1999/xlink" xlink:href="zookeys-1075-175-g001.jpg" position="float" orientation="portrait" xlink:type="simple" id="oo_619792.jpg"><uri content-type="original_file" xlink:type="simple">https://binary.pensoft.net/fig/619792</uri></graphic></fig><fig id="F9" position="float" orientation="portrait"><object-id xmlns:xlink="http://www.w3.org/1999/xlink" content-type="doi" xlink:type="simple">10.3897/zookeys.1075.73318.figure9</object-id><object-id xmlns:xlink="http://www.w3.org/1999/xlink" content-type="arpha" xlink:type="simple">4213FFB7-F003-5FFB-B607-47E012BFFCBF</object-id><label>Figure 9.</label><caption><p>Head (<bold>A–D</bold>) and elytral chaetotaxy (<bold>E–H</bold>) of <italic><tp:taxon-name><tp:taxon-name-part taxon-name-part-type="genus" reg="Zhijinaphaenops">Zhijinaphaenops</tp:taxon-name-part></tp:taxon-name></italic> species <bold>A, E</bold><italic><tp:taxon-name><tp:taxon-name-part taxon-name-part-type="genus" reg="Zhijinaphaenops">Z.</tp:taxon-name-part><tp:taxon-name-part taxon-name-part-type="species" reg="zhaofeii">zhaofeii</tp:taxon-name-part></tp:taxon-name></italic> sp. nov. <bold>B–D</bold>, <bold>F–H</bold><italic><tp:taxon-name><tp:taxon-name-part taxon-name-part-type="genus" reg="Zhijinaphaenops">Z.</tp:taxon-name-part><tp:taxon-name-part taxon-name-part-type="species" reg="jingliae">jingliae</tp:taxon-name-part></tp:taxon-name></italic><bold>B, F</bold> from Zhangkou Dong in Musan, type locality <bold>C, G</bold> from Mafen Dong <bold>D, H</bold> from Wenquan Dong. Scale bar: 1.0 mm (<bold>A–H</bold>).</p></caption><graphic xmlns:xlink="http://www.w3.org/1999/xlink" xlink:href="zookeys-1075-175-g009.jpg" position="float" orientation="portrait" xlink:type="simple" id="oo_619800.jpg"><uri content-type="original_file" xlink:type="simple">https://binary.pensoft.net/fig/619800</uri></graphic></fig><fig id="F10" position="float" orientation="portrait"><object-id xmlns:xlink="http://www.w3.org/1999/xlink" content-type="doi" xlink:type="simple">10.3897/zookeys.1075.73318.figure10</object-id><object-id xmlns:xlink="http://www.w3.org/1999/xlink" content-type="arpha" xlink:type="simple">507A9B92-45D6-5AE4-A5F9-2033768BE7C7</object-id><label>Figure 10.</label><caption><p>Male genitalia of <italic><tp:taxon-name><tp:taxon-name-part taxon-name-part-type="genus" reg="Zhijinaphaenops">Zhijinaphaenops</tp:taxon-name-part></tp:taxon-name></italic> species, lateral view and apical lobe in dorsal view <bold>A, B</bold><italic><tp:taxon-name><tp:taxon-name-part taxon-name-part-type="genus" reg="Zhijinaphaenops">Z.</tp:taxon-name-part><tp:taxon-name-part taxon-name-part-type="species" reg="zhaofeii">zhaofeii</tp:taxon-name-part></tp:taxon-name></italic> sp. nov. <bold>C, D</bold><italic><tp:taxon-name><tp:taxon-name-part taxon-name-part-type="genus" reg="Zhijinaphaenops">Z.</tp:taxon-name-part><tp:taxon-name-part taxon-name-part-type="species" reg="jingliae">jingliae</tp:taxon-name-part></tp:taxon-name></italic> Deuve &amp; Tian, 2015. Scale bar for <bold>A–D</bold>.</p></caption><graphic xmlns:xlink="http://www.w3.org/1999/xlink" xlink:href="zookeys-1075-175-g010.jpg" position="float" orientation="portrait" xlink:type="simple" id="oo_619801.jpg"><uri content-type="original_file" xlink:type="simple">https://binary.pensoft.net/fig/619801</uri></graphic></fig></tp:treatment-sec><ref-list><ref id="B2"><mixed-citation xmlns:xlink="http://www.w3.org/1999/xlink" xlink:type="simple"><person-group><name name-style="western"><surname>Chen</surname><given-names>MZ</given-names></name><name name-style="western"><surname>Huang</surname><given-names>SB</given-names></name><name name-style="western"><surname>Tian</surname><given-names>MY</given-names></name></person-group> (<year>2020</year>) <article-title>A new species of the aphaenopsian genus <italic><tp:taxon-name><tp:taxon-name-part taxon-name-part-type="genus">Sinaphaenops</tp:taxon-name-part></tp:taxon-name></italic> Uéno and Wang, with notes on male genitalia of <italic><tp:taxon-name><tp:taxon-name-part taxon-name-part-type="genus">S.</tp:taxon-name-part><tp:taxon-name-part taxon-name-part-type="species">orthogenys</tp:taxon-name-part></tp:taxon-name></italic> Uéno (<tp:taxon-name><tp:taxon-name-part taxon-name-part-type="order">Coleoptera</tp:taxon-name-part></tp:taxon-name>: <tp:taxon-name><tp:taxon-name-part taxon-name-part-type="family">Carabidae</tp:taxon-name-part></tp:taxon-name>: <tp:taxon-name><tp:taxon-name-part taxon-name-part-type="tribe">Trechini</tp:taxon-name-part></tp:taxon-name>).</article-title><source>The Coleopterists Bulletin</source><volume>74</volume>(<issue>2</issue>): <fpage>1</fpage>–<lpage>8</lpage>. <ext-link xlink:type="simple" ext-link-type="doi" xlink:href="10.1649/0010-065X-74.2.343">https://doi.org/10.1649/0010-065X-74.2.343</ext-link></mixed-citation></ref><ref id="B7"><mixed-citation xmlns:xlink="http://www.w3.org/1999/xlink" xlink:type="simple"><person-group><name name-style="western"><surname>Ma</surname><given-names>ZJ</given-names></name><name name-style="western"><surname>Huang</surname><given-names>SB</given-names></name><name name-style="western"><surname>Tian</surname><given-names>MY</given-names></name></person-group> (<year>2020</year>) <article-title>Two new species of cavernicolous trechines from central Guizhou and northwestern Guangxi, China (<tp:taxon-name><tp:taxon-name-part taxon-name-part-type="order">Coleoptera</tp:taxon-name-part></tp:taxon-name>: <tp:taxon-name><tp:taxon-name-part taxon-name-part-type="family">Carabidae</tp:taxon-name-part></tp:taxon-name>: <tp:taxon-name><tp:taxon-name-part taxon-name-part-type="subfamily">Trechinae</tp:taxon-name-part></tp:taxon-name>).</article-title><source>Zootaxa</source><volume>4861</volume>(<issue>4</issue>): <fpage>581</fpage>–<lpage>593</lpage>. <ext-link xlink:type="simple" ext-link-type="doi" xlink:href="10.11646/zootaxa.4861.4.6">https://doi.org/10.11646/zootaxa.4861.4.6</ext-link></mixed-citation></ref><ref id="B4"><mixed-citation xmlns:xlink="http://www.w3.org/1999/xlink" xlink:type="simple"><person-group><name name-style="western"><surname>Deuve</surname><given-names>T</given-names></name><name name-style="western"><surname>Tian</surname><given-names>MY</given-names></name></person-group> (<year>2015</year>) <article-title>Trois nouveaux <tp:taxon-name><tp:taxon-name-part taxon-name-part-type="family">Trechidae</tp:taxon-name-part></tp:taxon-name> troglobies anophtalmes des karsts du Guizhou et du Zhejiang, en Chine (<tp:taxon-name><tp:taxon-name-part taxon-name-part-type="order">Coleoptera</tp:taxon-name-part></tp:taxon-name>, <tp:taxon-name><tp:taxon-name-part taxon-name-part-type="superfamily">Caraboidea</tp:taxon-name-part></tp:taxon-name>).</article-title><source>Bulletin de la Société entomologique de France</source><volume>120</volume>(<issue>3</issue>): <fpage>397</fpage>–<lpage>402</lpage>. <ext-link xlink:type="simple" ext-link-type="doi" xlink:href="10.3406/bsef.2015.2259">https://doi.org/10.3406/bsef.2015.2259</ext-link></mixed-citation></ref></ref-list></tp:taxon-treatment>
