# Supplementary material for: ﻿A contribution to the knowledge of cave-adapted ground beetles from Guiyang, central Guizhou Province, southwestern China (Coleoptera, Carabidae, Trechini)
Source: Zookeys. 2021 Dec 7;1075:175–98. doi: 10.3897/zookeys.1075.73318 (PMC8671707; doi:10.3897/zookeys.1075.73318)
Supplement: XML Treatment for Sinaphaenops chengguangyuani [file zookeys.1075.73318-treatment5.xml]

<!DOCTYPE tp:taxon-treatment
  PUBLIC "-//TaxonX//DTD Taxonomic Treatment Publishing DTD v0 20100105//EN" "tax-treatment-NSO.dtd">
<tp:taxon-treatment xmlns:tp="http://www.plazi.org/taxpub"><tp:treatment-meta><kwd-group><label>Taxon classification</label><kwd>
                <named-content content-type="kingdom">Animalia</named-content>
              </kwd><kwd>
                <named-content content-type="order">Coleoptera</named-content>
              </kwd><kwd>
                <named-content content-type="family">Carabidae</named-content>
              </kwd></kwd-group><mixed-citation publication-type="journal"><person-group><name><surname>Tian</surname><given-names>Mingyi</given-names></name><name><surname>Cheng</surname><given-names>Guangyuan</given-names></name><name><surname>Huang</surname><given-names>Sunbin</given-names></name></person-group><article-title>﻿A contribution to the knowledge of cave-adapted ground beetles from Guiyang, central Guizhou Province, southwestern China (<tp:taxon-name><tp:taxon-name-part taxon-name-part-type="order">Coleoptera</tp:taxon-name-part></tp:taxon-name>, <tp:taxon-name><tp:taxon-name-part taxon-name-part-type="family">Carabidae</tp:taxon-name-part></tp:taxon-name>, <tp:taxon-name><tp:taxon-name-part taxon-name-part-type="tribe">Trechini</tp:taxon-name-part></tp:taxon-name>)</article-title><source>Zookeys</source><day>07</day><month>12</month><year>2021</year><volume>1075</volume><fpage>175</fpage><lpage>198</lpage><pub-id pub-id-type="doi">10.3897/zookeys.1075.73318</pub-id></mixed-citation></tp:treatment-meta><tp:nomenclature><label>﻿</label><tp:taxon-name>
              <object-id xmlns:xlink="http://www.w3.org/1999/xlink" content-type="arpha" xlink:type="simple">21A5738F-BD85-57AA-B137-3F1ADA3BBEE1</object-id>
              <tp:taxon-name-part taxon-name-part-type="genus" reg="Sinaphaenops">Sinaphaenops</tp:taxon-name-part>
              <tp:taxon-name-part taxon-name-part-type="species" reg="chengguangyuani">chengguangyuani</tp:taxon-name-part>
            </tp:taxon-name><tp:taxon-authority>
              Ma et al. 2020
            </tp:taxon-authority><xref ref-type="fig" rid="F1">(Chinese name: 程广源华盲步甲) Figures 1</xref><xref ref-type="fig" rid="F14">, 14</xref><xref ref-type="fig" rid="F15">, 15</xref><tp:nomenclature-citation-list><tp:nomenclature-citation><tp:taxon-name>
                  <tp:taxon-name-part taxon-name-part-type="genus" reg="Sinaphaenops">Sinaphaenops</tp:taxon-name-part>
                  <tp:taxon-name-part taxon-name-part-type="species" reg="chengguangyuani">chengguangyuani</tp:taxon-name-part>
                </tp:taxon-name><comment><xref ref-type="bibr" rid="B7">Ma et al. 2020</xref>: 582</comment></tp:nomenclature-citation></tp:nomenclature-citation-list></tp:nomenclature><tp:treatment-sec sec-type="material" id="SECID0EPTAG"><title>Material.</title><p>1 male &amp; 4 females, Guizhou, Guiyang, Nanming, Yunguan, Jianlonglu, Jianlong Dong cave (贵州省贵阳市南明区见龙洞), <named-content xmlns:xlink="http://www.w3.org/1999/xlink" content-type="dwc:verbatimCoordinates" xlink:type="simple"><named-content content-type="geo-json" specific-use="{&#34;type&#34;:&#34;Point&#34;,&#34;coordinates&#34;:[106.766667,26.533333]}" id="NCID0EYTAG" xlink:type="simple">26°32'N, 106°46'E</named-content></named-content>, 1094 m, 2020–VI–26, leg. Guangyuan Cheng, Xiaohong Jin, Chenggang Wang, Yi Zhao &amp; Mingyi Tian; 1 female &amp; 1 male, Guizhou, Qiannan Miao &amp; Buyi Autonomous Prefecture, Longli, Duocai Dong (贵州省黔南布依族苗族自治州龙里县多彩洞), <named-content xmlns:xlink="http://www.w3.org/1999/xlink" content-type="dwc:verbatimCoordinates" xlink:type="simple"><named-content content-type="geo-json" specific-use="{&#34;type&#34;:&#34;Point&#34;,&#34;coordinates&#34;:[106.983333,26.566667]}" id="NCID0EAUAG" xlink:type="simple">26°34‘N, 106°59‘E</named-content></named-content>, 1555 m, 2021–VIII–14, leg. Guangyuan Cheng.</p></tp:treatment-sec><tp:treatment-sec sec-type="distribution" id="SECID0EFUAG"><title>Distribution.</title><p>China (Guizhou). Known from three limestone caves in Guiyang Shi and Longli County, Qiannan Buyi &amp; Miao Autonomous Prefecture (Fig. <xref ref-type="fig" rid="F1">1</xref>).</p><p>This species was described from Shuijing Dong cave, Longli County, Qiannan Buyi &amp; Miao Autonomous Prefecture (<xref ref-type="bibr" rid="B7">Ma et al. 2020</xref>). Then it was found in Jianlong Dong, Guiyang and Duocai Dong, Longli.</p><p>Jianlong Dong cave (Fig. <xref ref-type="fig" rid="F14">14</xref>) is located at the eastern suburb of Guiyang, about 40 km from Shuijing Dong, the type locality of <italic><tp:taxon-name><tp:taxon-name-part taxon-name-part-type="genus" reg="Sinaphaenops">S.</tp:taxon-name-part><tp:taxon-name-part taxon-name-part-type="species" reg="chengguangyuani">chengguangyuani</tp:taxon-name-part></tp:taxon-name></italic>. This cave is a municipal protected area because of the engraved inscriptions on the precipices inside dating from the Ming Dynasty, over 400 years ago (Fig. <xref ref-type="fig" rid="F14">14A</xref>). The rather large entrance is just on the side of the road Jianlonglu (Fig. <xref ref-type="fig" rid="F14">14B</xref>). The cave is about 100 m long, with two chambers inside. The first half part is rather dry, then becomes wet in the inner part (Fig. <xref ref-type="fig" rid="F14">14C</xref>). All of the beetle individuals were collected in the inner part, running on the ground or on the wall. Other cave animals observed in this cave were millipedes (<italic><tp:taxon-name><tp:taxon-name-part taxon-name-part-type="genus" reg="Glyphiulus">Glyphiulus</tp:taxon-name-part></tp:taxon-name></italic> sp., Fig. <xref ref-type="fig" rid="F14">14E</xref>), a snake (<italic><tp:taxon-name><tp:taxon-name-part taxon-name-part-type="genus" reg="Elaphe">Elaphe</tp:taxon-name-part><tp:taxon-name-part taxon-name-part-type="species" reg="mandarina">mandarina</tp:taxon-name-part></tp:taxon-name></italic> Cantor, 1842; Fig. <xref ref-type="fig" rid="F14">14F</xref>), crickets and moths.</p><fig id="F14" position="float" orientation="portrait"><object-id xmlns:xlink="http://www.w3.org/1999/xlink" content-type="doi" xlink:type="simple">10.3897/zookeys.1075.73318.figure14</object-id><object-id xmlns:xlink="http://www.w3.org/1999/xlink" content-type="arpha" xlink:type="simple">88256DAE-AAC3-5BDF-BF15-F4A48CA88701</object-id><label>Figure 14.</label><caption><p>Jianlong Dong cave, a new locality of <italic><tp:taxon-name><tp:taxon-name-part taxon-name-part-type="genus" reg="Sinaphaenops">Sinaphaenops</tp:taxon-name-part><tp:taxon-name-part taxon-name-part-type="species" reg="chengguangyuani">chengguangyuani</tp:taxon-name-part></tp:taxon-name></italic><xref ref-type="bibr" rid="B7">Ma et al. 2020</xref><bold>A</bold> a monument indicating that the cave is under protection <bold>B</bold> entrance <bold>C</bold> stalagmites in the inner chamber <bold>D</bold> a running beetle of <italic><tp:taxon-name><tp:taxon-name-part taxon-name-part-type="genus" reg="Sinaphaenops">S.</tp:taxon-name-part><tp:taxon-name-part taxon-name-part-type="species" reg="chengguangyuani">chengguangyuani</tp:taxon-name-part></tp:taxon-name></italic><bold>E</bold> millipedes of <italic><tp:taxon-name><tp:taxon-name-part taxon-name-part-type="genus" reg="Glyphiulus">Glyphiulus</tp:taxon-name-part></tp:taxon-name></italic> sp. <bold>F</bold> a snake <italic><tp:taxon-name><tp:taxon-name-part taxon-name-part-type="genus" reg="Elaphe">Elaphe</tp:taxon-name-part><tp:taxon-name-part taxon-name-part-type="species" reg="mandarina">mandarina</tp:taxon-name-part></tp:taxon-name></italic> (Cantor, 1842).</p></caption><graphic xmlns:xlink="http://www.w3.org/1999/xlink" xlink:href="zookeys-1075-175-g014.jpg" position="float" orientation="portrait" xlink:type="simple" id="oo_619805.jpg"><uri content-type="original_file" xlink:type="simple">https://binary.pensoft.net/fig/619805</uri></graphic></fig><p>Duocai Dong is a stalagtite-rich cave, about 5 km from Shuijing Dong in straight line. The two individuals were collected in dark zone, running on the wall (Fig. <xref ref-type="fig" rid="F15">15</xref>).</p><fig id="F15" position="float" orientation="portrait"><object-id xmlns:xlink="http://www.w3.org/1999/xlink" content-type="doi" xlink:type="simple">10.3897/zookeys.1075.73318.figure15</object-id><object-id xmlns:xlink="http://www.w3.org/1999/xlink" content-type="arpha" xlink:type="simple">0D7F0E58-7B9D-5209-B6CA-2327D3C6AD00</object-id><label>Figure 15.</label><caption><p>A running individual of <italic><tp:taxon-name><tp:taxon-name-part taxon-name-part-type="genus" reg="Sinaphaenops">Sinaphaenops</tp:taxon-name-part><tp:taxon-name-part taxon-name-part-type="species" reg="chengguangyuani">chengguangyuani</tp:taxon-name-part></tp:taxon-name></italic><xref ref-type="bibr" rid="B7">Ma et al. 2020</xref> inside Duocai Dong cave.</p></caption><graphic xmlns:xlink="http://www.w3.org/1999/xlink" xlink:href="zookeys-1075-175-g015.jpg" position="float" orientation="portrait" xlink:type="simple" id="oo_619806.jpg"><uri content-type="original_file" xlink:type="simple">https://binary.pensoft.net/fig/619806</uri></graphic></fig></tp:treatment-sec><tp:treatment-sec><!--Section generated to contain objects referenced in tp:taxon-treatment.--><fig id="F1" position="float" orientation="portrait"><object-id xmlns:xlink="http://www.w3.org/1999/xlink" content-type="doi" xlink:type="simple">10.3897/zookeys.1075.73318.figure1</object-id><object-id xmlns:xlink="http://www.w3.org/1999/xlink" content-type="arpha" xlink:type="simple">8F89D570-A19B-545A-B07A-D77D9D290AFC</object-id><label>Figure 1.</label><caption><p>A distribution map of cavernicolous trechine beetles in Guiyang, central Guizhou Province. Triangles: <italic><tp:taxon-name><tp:taxon-name-part taxon-name-part-type="genus" reg="Haixiaphaenops">Haixiaphaenops</tp:taxon-name-part></tp:taxon-name></italic> gen. nov.; dots: <italic><tp:taxon-name><tp:taxon-name-part taxon-name-part-type="genus" reg="Zhijinaphaenops">Zhijinaphaenops</tp:taxon-name-part></tp:taxon-name></italic>; squares: <italic><tp:taxon-name><tp:taxon-name-part taxon-name-part-type="genus" reg="Sinaphaenops">Sinaphaenops</tp:taxon-name-part></tp:taxon-name></italic><bold>1</bold><italic><tp:taxon-name><tp:taxon-name-part taxon-name-part-type="genus" reg="Haixiaphaenops">H.</tp:taxon-name-part><tp:taxon-name-part taxon-name-part-type="species" reg="jinxiaohongae">jinxiaohongae</tp:taxon-name-part></tp:taxon-name></italic> sp. nov. / Changtu Dong <bold>2</bold><italic><tp:taxon-name><tp:taxon-name-part taxon-name-part-type="genus" reg="Haixiaphaenops">H.</tp:taxon-name-part><tp:taxon-name-part taxon-name-part-type="species" reg="jinxiaohongae">jinxiaohongae</tp:taxon-name-part></tp:taxon-name></italic> sp. nov. / Dawan Dong <bold>3</bold><italic><tp:taxon-name><tp:taxon-name-part taxon-name-part-type="genus" reg="Zhijinaphaenops">Z.</tp:taxon-name-part><tp:taxon-name-part taxon-name-part-type="species" reg="zhaofeii">zhaofeii</tp:taxon-name-part></tp:taxon-name></italic> sp. nov. / Zhangkou Dong <bold>4</bold><italic><tp:taxon-name><tp:taxon-name-part taxon-name-part-type="genus" reg="Zhijinaphaenops">Z.</tp:taxon-name-part><tp:taxon-name-part taxon-name-part-type="species" reg="liuae">liuae</tp:taxon-name-part></tp:taxon-name></italic> Deuve &amp; Tian, 2015 / Hejia Dong <bold>5a</bold><italic><tp:taxon-name><tp:taxon-name-part taxon-name-part-type="genus" reg="Zhijinaphaenops">Z.</tp:taxon-name-part><tp:taxon-name-part taxon-name-part-type="species" reg="jingliae">jingliae</tp:taxon-name-part></tp:taxon-name></italic> Deuve &amp; Tian, 2015 / Zhangkou Dong <bold>5b</bold><italic><tp:taxon-name><tp:taxon-name-part taxon-name-part-type="genus" reg="Zhijinaphaenops">Z.</tp:taxon-name-part><tp:taxon-name-part taxon-name-part-type="species" reg="jingliae">jingliae</tp:taxon-name-part></tp:taxon-name></italic> / Mafen Dong <bold>5c</bold><italic><tp:taxon-name><tp:taxon-name-part taxon-name-part-type="genus" reg="Zhijinaphaenops">Z.</tp:taxon-name-part><tp:taxon-name-part taxon-name-part-type="species" reg="jingliae">jingliae</tp:taxon-name-part></tp:taxon-name></italic> / Wenquan Dong <bold>6</bold><italic><tp:taxon-name><tp:taxon-name-part taxon-name-part-type="genus" reg="Sinaphaenops">S.</tp:taxon-name-part><tp:taxon-name-part taxon-name-part-type="species" reg="lipoi">lipoi</tp:taxon-name-part></tp:taxon-name></italic><xref ref-type="bibr" rid="B2">Chen et al. 2020</xref> / Da Dong <bold>7a</bold><italic><tp:taxon-name><tp:taxon-name-part taxon-name-part-type="genus" reg="Sinaphaenops">S.</tp:taxon-name-part><tp:taxon-name-part taxon-name-part-type="species" reg="chengguangyuani">chengguangyuani</tp:taxon-name-part></tp:taxon-name></italic><xref ref-type="bibr" rid="B7">Ma et al. 2020</xref> / Shuijing Dong <bold>7b</bold><italic><tp:taxon-name><tp:taxon-name-part taxon-name-part-type="genus" reg="Sinaphaenops">S.</tp:taxon-name-part><tp:taxon-name-part taxon-name-part-type="species" reg="chengguangyuani">chengguangyuani</tp:taxon-name-part></tp:taxon-name></italic> / Duocai Dong <bold>7c</bold><italic><tp:taxon-name><tp:taxon-name-part taxon-name-part-type="genus" reg="Sinaphaenops">S.</tp:taxon-name-part><tp:taxon-name-part taxon-name-part-type="species" reg="chengguangyuani">chengguangyuani</tp:taxon-name-part></tp:taxon-name></italic> / Jianlong Dong.</p></caption><graphic xmlns:xlink="http://www.w3.org/1999/xlink" xlink:href="zookeys-1075-175-g001.jpg" position="float" orientation="portrait" xlink:type="simple" id="oo_619792.jpg"><uri content-type="original_file" xlink:type="simple">https://binary.pensoft.net/fig/619792</uri></graphic></fig></tp:treatment-sec><ref-list><ref id="B2"><mixed-citation xmlns:xlink="http://www.w3.org/1999/xlink" xlink:type="simple"><person-group><name name-style="western"><surname>Chen</surname><given-names>MZ</given-names></name><name name-style="western"><surname>Huang</surname><given-names>SB</given-names></name><name name-style="western"><surname>Tian</surname><given-names>MY</given-names></name></person-group> (<year>2020</year>) <article-title>A new species of the aphaenopsian genus <italic><tp:taxon-name><tp:taxon-name-part taxon-name-part-type="genus">Sinaphaenops</tp:taxon-name-part></tp:taxon-name></italic> Uéno and Wang, with notes on male genitalia of <italic><tp:taxon-name><tp:taxon-name-part taxon-name-part-type="genus">S.</tp:taxon-name-part><tp:taxon-name-part taxon-name-part-type="species">orthogenys</tp:taxon-name-part></tp:taxon-name></italic> Uéno (<tp:taxon-name><tp:taxon-name-part taxon-name-part-type="order">Coleoptera</tp:taxon-name-part></tp:taxon-name>: <tp:taxon-name><tp:taxon-name-part taxon-name-part-type="family">Carabidae</tp:taxon-name-part></tp:taxon-name>: <tp:taxon-name><tp:taxon-name-part taxon-name-part-type="tribe">Trechini</tp:taxon-name-part></tp:taxon-name>).</article-title><source>The Coleopterists Bulletin</source><volume>74</volume>(<issue>2</issue>): <fpage>1</fpage>–<lpage>8</lpage>. <ext-link xlink:type="simple" ext-link-type="doi" xlink:href="10.1649/0010-065X-74.2.343">https://doi.org/10.1649/0010-065X-74.2.343</ext-link></mixed-citation></ref><ref id="B7"><mixed-citation xmlns:xlink="http://www.w3.org/1999/xlink" xlink:type="simple"><person-group><name name-style="western"><surname>Ma</surname><given-names>ZJ</given-names></name><name name-style="western"><surname>Huang</surname><given-names>SB</given-names></name><name name-style="western"><surname>Tian</surname><given-names>MY</given-names></name></person-group> (<year>2020</year>) <article-title>Two new species of cavernicolous trechines from central Guizhou and northwestern Guangxi, China (<tp:taxon-name><tp:taxon-name-part taxon-name-part-type="order">Coleoptera</tp:taxon-name-part></tp:taxon-name>: <tp:taxon-name><tp:taxon-name-part taxon-name-part-type="family">Carabidae</tp:taxon-name-part></tp:taxon-name>: <tp:taxon-name><tp:taxon-name-part taxon-name-part-type="subfamily">Trechinae</tp:taxon-name-part></tp:taxon-name>).</article-title><source>Zootaxa</source><volume>4861</volume>(<issue>4</issue>): <fpage>581</fpage>–<lpage>593</lpage>. <ext-link xlink:type="simple" ext-link-type="doi" xlink:href="10.11646/zootaxa.4861.4.6">https://doi.org/10.11646/zootaxa.4861.4.6</ext-link></mixed-citation></ref></ref-list></tp:taxon-treatment>
